# Supplementary material for: Redetermination of di­aqua­tris­(4-oxo­pent-2-en-2-olato-κ2 O,O′)lanthanum(III)
Source: Acta Crystallogr Sect E Struct Rep Online. 2014 Jun 14;70(Pt 7):m258–9. doi: 10.1107/S1600536814013336 (PMC4120584; doi:10.1107/S1600536814013336)
Supplement: Supplementary file 1 [file e-70-0m258-sup1.cif]

##############################################################################
#                                                                            #
# This CIF contains the data in a paper accepted for publication in          #
# Acta Crystallographica Section E. It conforms to the requirements of       #
# Notes for Authors for Acta Crystallographica Section E, and has been       #
# peer reviewed under the auspices of the IUCr Commission on Journals.       #
#                                                                            #
# Full details of the Crystallographic Information File format               #
# are given in the paper "The Crystallographic Information File (CIF):       #
# a New Standard Archive File for Crystallography" by S. R. Hall, F. H.      #
# Allen and I. D. Brown [Acta Cryst. (1991), A47, 655-685].                  #
#                                                                            #
# The current version of the core CIF dictionary is obtainable from          #
# ftp://ftp.iucr.org/pub/cif_core.dic.                                       #
#                                                                            #
# Software is freely available for graphical display of the structure(s)     #
# in this CIF. For information consult the CIF software page                 #
# http://www.iucr.org/resources/cif/software.                                #
#                                                                            #
# This file may be used for bona fide research purposes within the           #
# scientific community so long as proper attribution is given to the journal # 
# article from which it was obtained.                                        #
#                                                                            #
##############################################################################
data_global
_audit_creation_method     'APEX2 v2010.1-2'
_journal_date_recd_electronic     2014-04-05
_journal_date_accepted     2014-06-07
_journal_name_full     'Acta Crystallographica, Section E'
_journal_year     2014
_journal_volume     70
_journal_issue      7
_journal_page_first     m258
_journal_page_last     m259
_journal_paper_category     QM
_journal_paper_doi     10.1107/S1600536814013336
_journal_coeditor_code     HB7216
loop_
    _publ_contact_author_name
    _publ_contact_author_address
    _publ_contact_author_email
    _publ_contact_author_fax
    _publ_contact_author_phone
    'Okawara, Toru'
;Shi-i 5-20-1, Kokuraminami-ku, Kitakyushu, Fukuoka 802-0985, Japan
;
;okawara@kct.ac.jp
;
;+81-93-964-7308
;
;+81-93-964-7300
;
_publ_section_title
;
Redetermination of
diaquatris(4-oxopent-2-en-2-olato-\k^2^<i>O</i>,<i>O</i>')lanthanum(III)
;
loop_
    _publ_author_name
    _publ_author_address
    'Okawara, Toru'
;Department of Materials Science and Chemical Engineering,
Kitakyushu National College of Technology
Shi-i 5-20-1, Kokuraminami-ku, Kitakyushu, Fukuoka 802-0985, Japan
;
    'Ishihama, Kohei'
;Department of Materials Science and Chemical Engineering,
Kitakyushu National College of Technology
Shi-i 5-20-1, Kokuraminami-ku, Kitakyushu, Fukuoka 802-0985, Japan
;
    'Takehara, Kenji'
;Department of Materials Science and Chemical Engineering,
Kitakyushu National College of Technology
Shi-i 5-20-1, Kokuraminami-ku, Kitakyushu, Fukuoka 802-0985, Japan
;
data_I
_database_code_depnum_ccdc_archive 'CCDC 1007160'
_chemical_name_systematic
;
Diaquatris(4-oxopent-2-en-2-olato-\k^2^<i>O</i>,<i>O</i>')lanthanum(III)
;
_chemical_name_common     ?
_chemical_formula_moiety     'C15 H25 La O8'
_chemical_formula_sum     'C15 H25 La O8'
_chemical_formula_iupac     '[La (C5 H7 O2)3 (H2 O)2]'
_chemical_formula_weight     472.26
_chemical_melting_point_gt     ?
_space_group_crystal_system     triclinic
_space_group_name_H-M_alt     'P -1'
_space_group_name_Hall     '-P 1'
loop_
    _space_group_symop_operation_xyz
    'x, y, z'
    '-x, -y, -z'
_cell_length_a     8.9245(12)
_cell_length_b     10.6597(15)
_cell_length_c     11.3727(15)
_cell_angle_alpha     96.614(2)
_cell_angle_beta     100.601(2)
_cell_angle_gamma     114.325(2)
_cell_volume     946.8(2)
_cell_formula_units_Z     2
_cell_measurement_reflns_used     9940
_cell_measurement_theta_min     2.53
_cell_measurement_theta_max     30.50
_cell_measurement_temperature     100
_exptl_crystal_description     block
_exptl_crystal_colour     colourless
_exptl_crystal_size_max     0.50
_exptl_crystal_size_mid     0.50
_exptl_crystal_size_min     0.22
_exptl_crystal_density_diffrn     1.657
_exptl_crystal_density_meas     ?
_exptl_crystal_density_method     'not measured'
_exptl_crystal_F_000     472
_exptl_absorpt_coefficient_mu     2.292
_exptl_absorpt_correction_type     multi-scan
_exptl_absorpt_process_details     '(SADABS; Bruker, 2008)'
_exptl_absorpt_correction_T_min     0.40
_exptl_absorpt_correction_T_max     0.63
_exptl_special_details
;
;
_diffrn_ambient_temperature     100
_diffrn_radiation_type     MoK\a
_diffrn_radiation_wavelength     0.71073
_diffrn_radiation_source     'fine focus sealed tube'
_diffrn_radiation_monochromator     graphite
_diffrn_measurement_device_type     'Bruker APEXII CCD'
_diffrn_measurement_method     'phi and omega scans'
_diffrn_detector_area_resol_mean     8.3333
_diffrn_reflns_number     13810
_diffrn_reflns_av_R_equivalents     0.0298
_diffrn_reflns_av_sigmaI/netI     0.0316
_diffrn_reflns_theta_min     1.86
_diffrn_reflns_theta_max     29.57
_diffrn_reflns_theta_full     29.57
_diffrn_measured_fraction_theta_max     0.983
_diffrn_measured_fraction_theta_full     0.983
_diffrn_reflns_limit_h_min     -12
_diffrn_reflns_limit_h_max     12
_diffrn_reflns_limit_k_min     -14
_diffrn_reflns_limit_k_max     14
_diffrn_reflns_limit_l_min     -15
_diffrn_reflns_limit_l_max     15
_refine_special_details
;
Refinement of <i>F</i>^2^ against ALL reflections. The weighted <i>R</i>-factor
<i>wR</i> and goodness of fit <i>S</i> are based on <i>F</i>^2^, conventional
<i>R</i>-factors <i>R</i> are based on <i>F</i>, with <i>F</i> set to zero for
negative <i>F</i>^2^. The threshold expression of <i>F</i>^2^ >
\s(<i>F</i>^2^) is used only for calculating <i>R</i>-factors(gt) <i>etc</i>.
and is not relevant to the choice of reflections for refinement.
<i>R</i>-factors based on <i>F</i>^2^ are statistically about twice as large
as those based on <i>F</i>, and <i>R</i>- factors based on ALL data will be
even larger.
;
_reflns_number_total     5213
_reflns_number_gt     5068
_reflns_threshold_expression     I>2\s(I)
_refine_ls_structure_factor_coef     Fsqd
_refine_ls_matrix_type     full
_refine_ls_R_factor_all     0.0228
_refine_ls_R_factor_gt     0.0222
_refine_ls_wR_factor_gt     0.0579
_refine_ls_wR_factor_ref     0.0583
_refine_ls_goodness_of_fit_ref     1.059
_refine_ls_restrained_S_all     1.059
_refine_ls_number_reflns     5213
_refine_ls_number_parameters     240
_refine_ls_number_restraints     0
_refine_ls_hydrogen_treatment     mixed
_refine_ls_weighting_scheme     calc
_refine_ls_weighting_details
         'calc w=1/[\s^2^(Fo^2^)+(0.0344P)^2^+0.2713P] where P=(Fo^2^+2Fc^2^)/3'
_atom_sites_solution_hydrogens     geom
_atom_sites_solution_primary     direct
_atom_sites_solution_secondary     difmap
_refine_ls_shift/su_max     0.003
_refine_ls_shift/su_mean     0.000
_refine_diff_density_max     1.041
_refine_diff_density_min     -1.409
_refine_ls_extinction_method     'SHELXL97 (Sheldrick, 2008)'
_refine_ls_extinction_coef     0.0149(8)
loop_
    _atom_type_symbol
    _atom_type_description
    _atom_type_scat_dispersion_real
    _atom_type_scat_dispersion_imag
    _atom_type_scat_source
    C C 0.0033 0.0016 'International Tables Vol C Tables 4.2.6.8 and 6.1.1.4'
    H H 0.0000 0.0000 'International Tables Vol C Tables 4.2.6.8 and 6.1.1.4'
    O O 0.0106 0.0060 'International Tables Vol C Tables 4.2.6.8 and 6.1.1.4'
    La La -0.2871 2.4523 'International Tables Vol C Tables 4.2.6.8 and 6.1.1.4'
_computing_data_collection     '<i>APEX2</i> (Bruker, 2008)'
_computing_cell_refinement     'SAINT (Bruker, 2008)'
_computing_data_reduction     'SAINT (Bruker, 2008)'
_computing_structure_solution     'SHELXS97 (Sheldrick, 2008)'
_computing_structure_refinement     'SHELXL97 (Sheldrick, 2008)'
_computing_molecular_graphics     '<i>ORTEP-3 for Windows</i> (Farrugia, 2012)'
_computing_publication_material     '<i>publCIF</i> (Westrip, 2010)'
loop_
    _atom_site_type_symbol
    _atom_site_label
    _atom_site_fract_x
    _atom_site_fract_y
    _atom_site_fract_z
    _atom_site_U_iso_or_equiv
    _atom_site_adp_type
    _atom_site_calc_flag
    _atom_site_refinement_flags
    _atom_site_occupancy
    _atom_site_disorder_assembly
    _atom_site_disorder_group
    La La1 0.770906(10) 0.782106(9) 0.614919(8) 0.01085(5) Uani d . 1 . .
    O O7 1.00237(17) 0.85834(14) 0.50120(13) 0.0153(2) Uani d . 1 . .
    O O6 0.67267(17) 0.56182(14) 0.69763(12) 0.0162(2) Uani d . 1 . .
    O O4 0.45916(16) 0.69885(14) 0.55190(12) 0.0159(2) Uani d . 1 . .
    O O1 0.95280(17) 1.03835(14) 0.70708(12) 0.0180(3) Uani d . 1 . .
    O O2 0.72212(18) 0.84749(15) 0.81177(13) 0.0209(3) Uani d . 1 . .
    O O3 0.68870(16) 0.90080(14) 0.45213(12) 0.0161(2) Uani d . 1 . .
    O O8 0.66186(18) 0.58124(15) 0.42448(13) 0.0170(3) Uani d . 1 . .
    C C3 0.9035(3) 1.0876(2) 0.90089(18) 0.0193(4) Uani d . 1 . .
    H H3 0.9367 1.1593 0.9716 0.023 Uiso calc R 1 . .
    C C2 0.9814(2) 1.1236(2) 0.80637(17) 0.0170(3) Uani d . 1 . .
    C C4 0.7789(2) 0.9524(2) 0.89890(17) 0.0175(3) Uani d . 1 . .
    C C5 0.7027(3) 0.9307(2) 1.00763(19) 0.0239(4) Uani d . 1 . .
    H H5A 0.6022 0.9485 0.9939 0.036 Uiso calc R 1 . .
    H H5B 0.7869 0.9961 1.0817 0.036 Uiso calc R 1 . .
    H H5C 0.6697 0.8336 1.0177 0.036 Uiso calc R 1 . .
    C C1 1.1092(3) 1.2747(2) 0.8198(2) 0.0281(4) Uani d . 1 . .
    H H1A 1.2086 1.2767 0.7937 0.042 Uiso calc R 1 . .
    H H1B 1.1445 1.3239 0.9057 0.042 Uiso calc R 1 . .
    H H1C 1.0571 1.3216 0.7688 0.042 Uiso calc R 1 . .
    C C9 0.3503(2) 0.71969(18) 0.47772(17) 0.0142(3) Uani d . 1 . .
    C C7 0.5536(2) 0.89906(19) 0.39080(17) 0.0146(3) Uani d . 1 . .
    C C10 0.1669(2) 0.6312(2) 0.47366(19) 0.0188(4) Uani d . 1 . .
    H H10A 0.1324 0.5336 0.4336 0.028 Uiso calc R 1 . .
    H H10B 0.0959 0.6679 0.4275 0.028 Uiso calc R 1 . .
    H H10C 0.1529 0.6344 0.5573 0.028 Uiso calc R 1 . .
    C C8 0.3893(2) 0.8151(2) 0.40103(18) 0.0174(3) Uani d . 1 . .
    H H8 0.2974 0.824 0.3518 0.021 Uiso calc R 1 . .
    C C6 0.5706(2) 0.9907(2) 0.29805(18) 0.0198(4) Uani d . 1 . .
    H H6A 0.6826 1.0725 0.3242 0.03 Uiso calc R 1 . .
    H H6B 0.4817 1.0229 0.2913 0.03 Uiso calc R 1 . .
    H H6C 0.5586 0.9366 0.2183 0.03 Uiso calc R 1 . .
    O O5 1.01440(17) 0.74506(15) 0.72219(13) 0.0189(3) Uani d . 1 . .
    C C14 0.7368(3) 0.5254(2) 0.78893(17) 0.0179(4) Uani d . 1 . .
    C C12 1.0387(3) 0.6712(2) 0.79565(17) 0.0183(3) Uani d . 1 . .
    C C13 0.9103(3) 0.5708(2) 0.83696(18) 0.0209(4) Uani d . 1 . .
    H H13 0.9441 0.5314 0.9017 0.025 Uiso calc R 1 . .
    C C15 0.6127(3) 0.4243(3) 0.8472(2) 0.0299(5) Uani d . 1 . .
    H H15A 0.5659 0.4746 0.8951 0.045 Uiso calc R 1 . .
    H H15B 0.6714 0.3842 0.9011 0.045 Uiso calc R 1 . .
    H H15C 0.52 0.3484 0.7831 0.045 Uiso calc R 1 . .
    C C11 1.2197(3) 0.6933(3) 0.8430(2) 0.0279(4) Uani d . 1 . .
    H H11A 1.2719 0.6932 0.7743 0.042 Uiso calc R 1 . .
    H H11B 1.2194 0.6171 0.8838 0.042 Uiso calc R 1 . .
    H H11C 1.285 0.7839 0.9014 0.042 Uiso calc R 1 . .
    H H2W 0.985(4) 0.867(3) 0.435(3) 0.035(8) Uiso d . 1 . .
    H H1W 1.104(4) 0.932(3) 0.536(3) 0.034(8) Uiso d . 1 . .
    H H4W 0.659(4) 0.514(3) 0.441(3) 0.027(7) Uiso d . 1 . .
    H H3W 0.569(4) 0.561(3) 0.381(3) 0.040(9) Uiso d . 1 . .
loop_
    _atom_site_aniso_label
    _atom_site_aniso_U_11
    _atom_site_aniso_U_22
    _atom_site_aniso_U_33
    _atom_site_aniso_U_12
    _atom_site_aniso_U_13
    _atom_site_aniso_U_23
    La1 0.01059(7) 0.00983(7) 0.01199(7) 0.00403(4) 0.00295(4) 0.00369(4)
    O7 0.0140(6) 0.0156(6) 0.0167(6) 0.0058(5) 0.0048(5) 0.0062(5)
    O6 0.0164(6) 0.0141(6) 0.0163(6) 0.0052(5) 0.0030(5) 0.0052(5)
    O4 0.0127(6) 0.0154(6) 0.0204(6) 0.0062(5) 0.0046(5) 0.0061(5)
    O1 0.0221(7) 0.0138(6) 0.0152(6) 0.0051(5) 0.0057(5) 0.0021(5)
    O2 0.0226(7) 0.0193(7) 0.0175(6) 0.0055(6) 0.0082(5) 0.0020(5)
    O3 0.0127(6) 0.0168(6) 0.0198(6) 0.0068(5) 0.0037(5) 0.0077(5)
    O8 0.0178(7) 0.0128(6) 0.0177(6) 0.0047(5) 0.0035(5) 0.0029(5)
    C3 0.0209(9) 0.0185(9) 0.0148(8) 0.0068(7) 0.0036(7) -0.0013(7)
    C2 0.0174(8) 0.0154(8) 0.0159(8) 0.0065(7) 0.0016(7) 0.0022(6)
    C4 0.0173(8) 0.0237(9) 0.0145(8) 0.0114(8) 0.0046(7) 0.0047(7)
    C5 0.0226(10) 0.0329(11) 0.0169(9) 0.0120(9) 0.0081(8) 0.0041(8)
    C1 0.0319(11) 0.0154(9) 0.0251(10) 0.0010(8) 0.0047(9) 0.0015(8)
    C9 0.0124(7) 0.0128(7) 0.0180(8) 0.0061(6) 0.0052(6) 0.0014(6)
    C7 0.0156(8) 0.0129(8) 0.0160(8) 0.0074(7) 0.0031(6) 0.0033(6)
    C10 0.0128(8) 0.0176(8) 0.0265(10) 0.0065(7) 0.0069(7) 0.0050(7)
    C8 0.0120(8) 0.0185(8) 0.0220(9) 0.0071(7) 0.0028(7) 0.0066(7)
    C6 0.0192(9) 0.0215(9) 0.0211(9) 0.0094(7) 0.0055(7) 0.0107(7)
    O5 0.0165(6) 0.0195(6) 0.0222(7) 0.0084(5) 0.0035(5) 0.0107(5)
    C14 0.0239(9) 0.0164(8) 0.0130(8) 0.0075(7) 0.0059(7) 0.0051(7)
    C12 0.0194(9) 0.0184(8) 0.0152(8) 0.0087(7) -0.0011(7) 0.0037(7)
    C13 0.0226(9) 0.0220(9) 0.0152(8) 0.0081(8) -0.0005(7) 0.0088(7)
    C15 0.0289(11) 0.0321(12) 0.0229(10) 0.0052(9) 0.0078(9) 0.0146(9)
    C11 0.0203(10) 0.0310(11) 0.0335(12) 0.0130(9) 0.0002(8) 0.0151(9)
_geom_special_details
;
All e.s.d.'s (except the e.s.d. in the dihedral angle between two l.s. planes)
are estimated using the full covariance matrix. The cell e.s.d.'s are taken
into account individually in the estimation of e.s.d.'s in distances, angles
and torsion angles; correlations between e.s.d.'s in cell parameters are only
used when they are defined by crystal symmetry. An approximate (isotropic)
treatment of cell e.s.d.'s is used for estimating e.s.d.'s involving l.s.
planes.
;
loop_
    _geom_bond_atom_site_label_1
    _geom_bond_atom_site_label_2
    _geom_bond_site_symmetry_2
    _geom_bond_distance
    _geom_bond_publ_flag
    La1 O2 . 2.4365(14) y
    La1 O4 . 2.4754(13) y
    La1 O5 . 2.4917(14) y
    La1 O1 . 2.5013(14) y
    La1 O6 . 2.5067(13) y
    La1 O3 . 2.5241(13) y
    La1 O7 . 2.5381(13) y
    La1 O8 . 2.5811(14) y
    O7 H2W . 0.76(3) ?
    O7 H1W . 0.90(3) ?
    O6 C14 . 1.270(2) ?
    O4 C9 . 1.274(2) ?
    O1 C2 . 1.278(2) ?
    O2 C4 . 1.258(2) ?
    O3 C7 . 1.269(2) ?
    O8 H4W . 0.75(3) ?
    O8 H3W . 0.81(4) ?
    C3 C2 . 1.392(3) ?
    C3 C4 . 1.406(3) ?
    C3 H3 . 0.95 ?
    C2 C1 . 1.511(3) ?
    C4 C5 . 1.513(3) ?
    C5 H5A . 0.98 ?
    C5 H5B . 0.98 ?
    C5 H5C . 0.98 ?
    C1 H1A . 0.98 ?
    C1 H1B . 0.98 ?
    C1 H1C . 0.98 ?
    C9 C8 . 1.393(3) ?
    C9 C10 . 1.504(2) ?
    C7 C8 . 1.404(2) ?
    C7 C6 . 1.505(3) ?
    C10 H10A . 0.98 ?
    C10 H10B . 0.98 ?
    C10 H10C . 0.98 ?
    C8 H8 . 0.95 ?
    C6 H6A . 0.98 ?
    C6 H6B . 0.98 ?
    C6 H6C . 0.98 ?
    O5 C12 . 1.261(2) ?
    C14 C13 . 1.393(3) ?
    C14 C15 . 1.509(3) ?
    C12 C13 . 1.408(3) ?
    C12 C11 . 1.514(3) ?
    C13 H13 . 0.95 ?
    C15 H15A . 0.98 ?
    C15 H15B . 0.98 ?
    C15 H15C . 0.98 ?
    C11 H11A . 0.98 ?
    C11 H11B . 0.98 ?
    C11 H11C . 0.98 ?
loop_
    _geom_angle_atom_site_label_1
    _geom_angle_atom_site_label_2
    _geom_angle_atom_site_label_3
    _geom_angle_site_symmetry_1
    _geom_angle_site_symmetry_3
    _geom_angle
    _geom_angle_publ_flag
    O2 La1 O4 . . 80.43(5) ?
    O2 La1 O5 . . 89.79(5) ?
    O4 La1 O5 . . 147.90(4) ?
    O2 La1 O1 . . 68.90(5) ?
    O4 La1 O1 . . 117.77(4) ?
    O5 La1 O1 . . 86.07(5) ?
    O2 La1 O6 . . 74.35(5) ?
    O4 La1 O6 . . 79.74(4) ?
    O5 La1 O6 . . 68.17(4) ?
    O1 La1 O6 . . 134.81(4) ?
    O2 La1 O3 . . 114.29(5) ?
    O4 La1 O3 . . 68.42(4) ?
    O5 La1 O3 . . 142.08(4) ?
    O1 La1 O3 . . 76.92(4) ?
    O6 La1 O3 . . 144.19(4) ?
    O2 La1 O7 . . 139.98(5) ?
    O4 La1 O7 . . 133.31(5) ?
    O5 La1 O7 . . 70.81(5) ?
    O1 La1 O7 . . 74.97(4) ?
    O6 La1 O7 . . 124.99(4) ?
    O3 La1 O7 . . 72.12(4) ?
    O2 La1 O8 . . 143.70(5) ?
    O4 La1 O8 . . 74.43(5) ?
    O5 La1 O8 . . 97.74(5) ?
    O1 La1 O8 . . 146.72(4) ?
    O6 La1 O8 . . 75.73(5) ?
    O3 La1 O8 . . 80.19(5) ?
    O7 La1 O8 . . 75.20(5) ?
    La1 O7 H2W . . 122.(2) ?
    La1 O7 H1W . . 120.9(19) ?
    H2W O7 H1W . . 103.(3) ?
    C14 O6 La1 . . 133.49(12) ?
    C9 O4 La1 . . 139.02(12) ?
    C2 O1 La1 . . 136.92(12) ?
    C4 O2 La1 . . 139.63(13) ?
    C7 O3 La1 . . 137.69(12) ?
    La1 O8 H4W . . 112.(2) ?
    La1 O8 H3W . . 117.(2) ?
    H4W O8 H3W . . 106.(3) ?
    C2 C3 C4 . . 124.49(18) ?
    C2 C3 H3 . . 117.8 ?
    C4 C3 H3 . . 117.8 ?
    O1 C2 C3 . . 124.97(18) ?
    O1 C2 C1 . . 116.52(17) ?
    C3 C2 C1 . . 118.51(18) ?
    O2 C4 C3 . . 124.92(18) ?
    O2 C4 C5 . . 116.86(18) ?
    C3 C4 C5 . . 118.19(18) ?
    C4 C5 H5A . . 109.5 ?
    C4 C5 H5B . . 109.5 ?
    H5A C5 H5B . . 109.5 ?
    C4 C5 H5C . . 109.5 ?
    H5A C5 H5C . . 109.5 ?
    H5B C5 H5C . . 109.5 ?
    C2 C1 H1A . . 109.5 ?
    C2 C1 H1B . . 109.5 ?
    H1A C1 H1B . . 109.5 ?
    C2 C1 H1C . . 109.5 ?
    H1A C1 H1C . . 109.5 ?
    H1B C1 H1C . . 109.5 ?
    O4 C9 C8 . . 125.02(16) ?
    O4 C9 C10 . . 115.96(16) ?
    C8 C9 C10 . . 119.01(16) ?
    O3 C7 C8 . . 124.70(17) ?
    O3 C7 C6 . . 117.55(16) ?
    C8 C7 C6 . . 117.74(16) ?
    C9 C10 H10A . . 109.5 ?
    C9 C10 H10B . . 109.5 ?
    H10A C10 H10B . . 109.5 ?
    C9 C10 H10C . . 109.5 ?
    H10A C10 H10C . . 109.5 ?
    H10B C10 H10C . . 109.5 ?
    C9 C8 C7 . . 125.12(17) ?
    C9 C8 H8 . . 117.4 ?
    C7 C8 H8 . . 117.4 ?
    C7 C6 H6A . . 109.5 ?
    C7 C6 H6B . . 109.5 ?
    H6A C6 H6B . . 109.5 ?
    C7 C6 H6C . . 109.5 ?
    H6A C6 H6C . . 109.5 ?
    H6B C6 H6C . . 109.5 ?
    C12 O5 La1 . . 137.23(13) ?
    O6 C14 C13 . . 124.89(18) ?
    O6 C14 C15 . . 116.30(19) ?
    C13 C14 C15 . . 118.80(18) ?
    O5 C12 C13 . . 124.82(18) ?
    O5 C12 C11 . . 117.21(18) ?
    C13 C12 C11 . . 117.97(17) ?
    C14 C13 C12 . . 124.17(17) ?
    C14 C13 H13 . . 117.9 ?
    C12 C13 H13 . . 117.9 ?
    C14 C15 H15A . . 109.5 ?
    C14 C15 H15B . . 109.5 ?
    H15A C15 H15B . . 109.5 ?
    C14 C15 H15C . . 109.5 ?
    H15A C15 H15C . . 109.5 ?
    H15B C15 H15C . . 109.5 ?
    C12 C11 H11A . . 109.5 ?
    C12 C11 H11B . . 109.5 ?
    H11A C11 H11B . . 109.5 ?
    C12 C11 H11C . . 109.5 ?
    H11A C11 H11C . . 109.5 ?
    H11B C11 H11C . . 109.5 ?
loop_
    _geom_hbond_atom_site_label_D
    _geom_hbond_atom_site_label_H
    _geom_hbond_atom_site_label_A
    _geom_hbond_site_symmetry_A
    _geom_hbond_distance_DH
    _geom_hbond_distance_HA
    _geom_hbond_distance_DA
    _geom_hbond_angle_DHA
    _geom_hbond_publ_flag
    O7 H2W O1 2_776 0.76(3) 2.05(3) 2.7514(19) 153.(3) y
    O7 H1W O3 2_776 0.90(3) 1.94(3) 2.7912(19) 158.(3) y
    O8 H4W O4 2_666 0.75(3) 2.09(3) 2.7907(19) 155.(3) y
    O8 H3W O6 2_666 0.81(4) 1.96(4) 2.721(2) 155.(3) y
