# Supplementary material for: Redetermination of di­aqua­tris­(4-oxo­pent-2-en-2-olato-κ2 O,O′)lanthanum(III)
Source: Acta Crystallogr Sect E Struct Rep Online. 2014 Jun 14;70(Pt 7):m258–9. doi: 10.1107/S1600536814013336 (PMC4120584; doi:10.1107/S1600536814013336)
Supplement: Supplementary file 2 [file e-70-0m258-Isup2.hkl]

# 
# h,k,l, Fc-squared, Fo-squared, sigma(Fo-squared) and status flag 
# 
data_I
_shelx_title ' kct13_0m in P-1' 
_shelx_refln_list_code          4 
_shelx_F_calc_maximum      163.97 
_exptl_crystal_F_000       472.00 
_reflns_d_resolution_high  0.7201 
 
loop_ 
 _symmetry_equiv_pos_as_xyz 
 'x, y, z' 
 '-x, -y, -z' 
 
_cell_length_a     8.9245 
_cell_length_b    10.6597 
_cell_length_c    11.3727 
_cell_angle_alpha  96.614 
_cell_angle_beta  100.601 
_cell_angle_gamma 114.325 
 
_shelx_F_squared_multiplier     1.000 
 
loop_ 
 _refln_index_h 
 _refln_index_k 
 _refln_index_l 
 _refln_F_squared_calc 
 _refln_F_squared_meas 
 _refln_F_squared_sigma 
 _refln_observed_status 
   1   0   0      960.97     1028.52     24.57 o 
   2   0   0     6484.58     6699.60    264.94 o 
   3   0   0     1009.72     1138.13     23.98 o 
   4   0   0     7173.17     7667.43    152.98 o 
   5   0   0     1698.20     1686.46     35.68 o 
   6   0   0     1132.85     1111.85     29.05 o 
   7   0   0     1277.36     1318.25     34.44 o 
   8   0   0      408.96      435.77     14.76 o 
   9   0   0     2632.10     2696.33     74.47 o 
  10   0   0       57.92       63.85      7.40 o 
 -11   1   0      261.29      270.75     16.45 o 
 -10   1   0     1798.99     1743.52     71.62 o 
  -9   1   0      229.71      213.98      9.65 o 
  -8   1   0     2060.00     1929.38     48.85 o 
  -7   1   0     1279.59     1204.14     31.65 o 
  -6   1   0       32.52       30.17      3.04 o 
  -5   1   0     3696.65     3695.72    149.21 o 
  -4   1   0      390.06      464.21     15.04 o 
  -3   1   0    11639.13    10943.91    331.51 o 
  -2   1   0      577.09      599.15     14.58 o 
  -1   1   0    15171.59     9752.99    324.16 o 
   0   1   0     1912.68     2064.39     37.55 o 
   1   1   0     6652.75     7094.17    188.54 o 
   2   1   0      124.75      159.87      9.28 o 
   3   1   0    10538.59    11973.90    237.75 o 
   4   1   0     3499.13     3630.32     73.58 o 
   5   1   0      908.62      911.18     20.68 o 
   6   1   0     1349.05     1405.17     35.88 o 
   7   1   0     1584.86     1540.66     39.46 o 
   8   1   0     1934.25     1974.56     50.29 o 
   9   1   0       20.69       25.01      4.62 o 
  10   1   0      888.59      865.19     32.99 o 
 -11   2   0      650.20      660.95     27.56 o 
 -10   2   0      433.76      421.71     19.15 o 
  -9   2   0     1145.16     1115.07     31.11 o 
  -8   2   0     2296.77     2160.27     54.10 o 
  -7   2   0     1195.29     1066.47     28.43 o 
  -6   2   0     1496.25     1505.77     37.67 o 
  -5   2   0      409.20      426.41     14.67 o 
  -4   2   0    14648.50    14378.04    772.46 o 
  -3   2   0      413.20      452.53     12.07 o 
  -2   2   0     2731.08     2769.06     55.62 o 
  -1   2   0     1396.05     1480.31     36.52 o 
   0   2   0     5351.73     5679.38    125.02 o 
   1   2   0     8590.15     9287.90    184.51 o 
   2   2   0     4429.27     4724.00     94.77 o 
   3   2   0     6830.12     7626.50    179.62 o 
   4   2   0      926.62      907.60     20.59 o 
   5   2   0     5543.20     5822.39    117.92 o 
   6   2   0      518.97      527.49     15.99 o 
   7   2   0     1499.41     1613.42     41.58 o 
   8   2   0      380.39      397.29     14.05 o 
   9   2   0     1473.45     1573.81     52.62 o 
  10   2   0        8.66       11.26      4.54 o 
 -11   3   0      275.42      255.11     14.55 o 
 -10   3   0      855.07      848.99     28.15 o 
  -9   3   0     1430.20     1381.84     37.20 o 
  -8   3   0        4.21        5.10      2.12 o 
  -7   3   0     3681.99     3786.80    151.15 o 
  -6   3   0      764.29      779.91     18.51 o 
  -5   3   0     4269.42     4328.90     87.33 o 
  -4   3   0       33.45       48.99      3.33 o 
  -3   3   0      548.73      473.69     10.86 o 
  -2   3   0      296.44      296.52      7.75 o 
  -1   3   0      962.29      879.50     18.68 o 
   0   3   0     1942.91     2020.80     48.51 o 
   1   3   0      614.55      615.00     14.00 o 
   2   3   0    13909.82    14947.38    296.90 o 
   3   3   0     2888.98     2844.62     58.80 o 
   4   3   0     5479.31     5668.01    114.82 o 
   5   3   0      434.39      432.67     13.47 o 
   6   3   0     3246.30     3280.83     78.85 o 
   7   3   0      497.02      518.51     16.71 o 
   8   3   0     1644.40     1691.97     73.42 o 
   9   3   0       21.41       30.11      7.90 o 
 -11   4   0      299.80      296.11     16.06 o 
 -10   4   0     1826.93     1840.94     96.90 o 
  -9   4   0      123.31      120.42     13.65 o 
  -8   4   0     4516.48     4397.28    104.18 o 
  -7   4   0      937.58      955.16     25.68 o 
  -6   4   0     6543.26     6618.50    132.98 o 
  -5   4   0      161.79      181.22      5.52 o 
  -4   4   0     2130.81     2162.55     44.73 o 
  -3   4   0      129.31      125.19      4.06 o 
  -2   4   0     6244.15     6683.43    133.69 o 
  -1   4   0     6876.95     7046.74    140.43 o 
   0   4   0     1833.61     1840.50     38.33 o 
   1   4   0     6190.84     6511.13    130.84 o 
   2   4   0      575.22      588.48     14.27 o 
   3   4   0     4446.66     4518.15     92.40 o 
   4   4   0      897.53      893.87     25.49 o 
   5   4   0     3845.49     4094.71     85.09 o 
   6   4   0       39.45       37.27      3.96 o 
   7   4   0     1530.55     1619.90     42.54 o 
   8   4   0      244.37      257.59     13.68 o 
 -12   5   0      207.16      195.54     22.35 o 
 -11   5   0     1552.24     1567.40     53.88 o 
 -10   5   0      328.57      311.74     12.79 o 
  -9   5   0      920.64      917.34     30.03 o 
  -8   5   0       75.80       78.77      7.48 o 
  -7   5   0     3776.22     3981.76     93.59 o 
  -6   5   0      335.69      340.44      9.28 o 
  -5   5   0     5000.90     5249.23    106.09 o 
  -4   5   0       54.64       43.83      2.73 o 
  -3   5   0     4421.23     4404.86    104.55 o 
  -2   5   0     4175.73     4299.86     87.11 o 
  -1   5   0     4246.85     4165.37     84.30 o 
   0   5   0     1720.10     1657.62     41.33 o 
   1   5   0     3112.59     3099.86     63.91 o 
   2   5   0     4838.12     5095.01    103.78 o 
   3   5   0      163.27      173.07      7.23 o 
   4   5   0     1897.22     1964.31     51.29 o 
   5   5   0      250.24      255.16      8.91 o 
   6   5   0     1863.07     1916.54     48.96 o 
   8   5   0     1221.75     1216.60     69.83 o 
 -12   6   0     1056.37     1058.10     63.59 o 
 -11   6   0      177.13      171.79      9.49 o 
 -10   6   0     1823.28     1851.93     60.02 o 
  -9   6   0       36.86       32.52      4.08 o 
  -8   6   0     3151.50     3151.18     76.03 o 
  -7   6   0       97.61       93.25      5.30 o 
  -6   6   0     2647.23     2835.18     59.02 o 
  -5   6   0     3676.23     3732.67     76.67 o 
  -4   6   0     3036.25     3034.53     62.84 o 
  -3   6   0     5499.28     5576.70    131.27 o 
  -2   6   0     1867.08     1840.08     39.01 o 
  -1   6   0     2907.98     2877.15     59.51 o 
   0   6   0     1555.92     1570.62     33.99 o 
   1   6   0     2724.64     2759.97     57.83 o 
   2   6   0      172.39      172.92     12.27 o 
   3   6   0     2271.74     2304.84     49.83 o 
   4   6   0      909.10      923.34     25.40 o 
   5   6   0     1417.62     1526.51     35.29 o 
   6   6   0      765.42      769.00     84.58 o 
   7   6   0     1198.85     1185.97     67.46 o 
 -12   7   0      281.42      263.39     25.45 o 
 -11   7   0     1645.02     1667.08     45.47 o 
 -10   7   0        8.14        7.20      2.82 o 
  -9   7   0      800.02      789.55     23.39 o 
  -8   7   0       86.61       88.24      5.61 o 
  -7   7   0     1606.55     1634.99     41.63 o 
  -6   7   0     2018.42     2209.96     47.31 o 
  -5   7   0     2229.70     2227.65     47.53 o 
  -4   7   0     2629.74     2775.50     68.15 o 
  -3   7   0     1797.53     1755.52     37.92 o 
  -2   7   0     6359.03     6394.07    129.38 o 
  -1   7   0      603.37      586.47     14.50 o 
   0   7   0     1230.01     1221.89     27.59 o 
   1   7   0        2.35        7.03      3.46 o 
   2   7   0     3464.79     3429.41     72.00 o 
   3   7   0     1177.03     1199.22     34.90 o 
   4   7   0     1929.47     2123.43     55.39 o 
   5   7   0      278.26      283.41     20.00 o 
   6   7   0     1186.62     1182.17     66.55 o 
 -11   8   0      191.57      195.25     16.38 o 
 -10   8   0     1368.81     1379.64     37.89 o 
  -9   8   0      520.22      532.03     17.60 o 
  -8   8   0     2118.38     2204.48     55.50 o 
  -7   8   0     1887.79     1950.82     42.97 o 
  -6   8   0      918.16      954.90     22.96 o 
  -5   8   0     1694.12     1760.42     44.37 o 
  -4   8   0     1721.24     1760.73     44.19 o 
  -3   8   0     3166.41     3146.51     74.89 o 
  -2   8   0      112.24      115.92      5.92 o 
  -1   8   0     2097.17     2053.40     50.49 o 
   0   8   0      146.81      156.54      7.28 o 
   1   8   0     4266.01     4207.27     98.88 o 
   2   8   0      165.25      174.14      9.90 o 
   3   8   0     1899.87     1879.71     60.80 o 
   4   8   0      291.87      301.51     15.94 o 
   5   8   0     1454.89     1425.59     66.06 o 
 -11   9   0     1083.75     1145.33     39.69 o 
 -10   9   0      669.72      709.06     26.71 o 
  -9   9   0     1712.77     1863.18     57.68 o 
  -8   9   0      332.95      348.72     17.18 o 
  -7   9   0     2156.65     2224.32     55.59 o 
  -6   9   0     2198.19     2198.99     55.01 o 
  -5   9   0      872.17      833.20     24.16 o 
  -4   9   0     1452.67     1364.30     36.00 o 
  -3   9   0       64.63       64.86      6.81 o 
  -2   9   0     2798.44     2557.21     62.25 o 
  -1   9   0       70.92       65.47      5.10 o 
   0   9   0     2579.69     2613.10     63.88 o 
   1   9   0      190.41      201.39     11.83 o 
   2   9   0     1040.99     1037.19     37.61 o 
   3   9   0      430.75      439.37     20.58 o 
   4   9   0     1284.81     1302.24     46.56 o 
 -11  10   0      662.78      712.25     28.06 o 
 -10  10   0      560.39      589.37     24.01 o 
  -9  10   0      973.44     1037.63     36.43 o 
  -8  10   0     1979.60     2153.24     93.76 o 
  -7  10   0     1920.92     2055.56     52.76 o 
  -6  10   0       74.15       71.01      5.96 o 
  -5  10   0      825.13      820.81     24.59 o 
  -4  10   0      304.12      316.63     12.32 o 
  -3  10   0     3356.16     3114.61     75.52 o 
  -2  10   0      258.05      244.17     10.25 o 
  -1  10   0     1120.23     1129.42     31.21 o 
   0  10   0      383.85      403.32     18.79 o 
   1  10   0     3074.93     2977.34     92.65 o 
   2  10   0      440.05      416.38     20.19 o 
   3  10   0      270.79      305.71     16.98 o 
   4  10   0      592.78      631.49     27.93 o 
 -11  11   0      727.74      832.28     32.04 o 
 -10  11   0      978.45     1065.65     38.34 o 
  -9  11   0      411.45      452.27     20.92 o 
  -8  11   0     1218.89     1317.16     45.11 o 
  -7  11   0      117.56      128.05      9.07 o 
  -6  11   0     2026.90     1935.12     50.87 o 
  -5  11   0       17.79       18.15      3.94 o 
  -4  11   0     4494.17     4342.56    103.83 o 
  -3  11   0      252.82      237.03     12.52 o 
  -2  11   0     1687.11     1592.55     53.03 o 
  -1  11   0       54.06       60.96      7.46 o 
   0  11   0     1040.26     1043.62     38.69 o 
   1  11   0      857.09      868.87     34.32 o 
   2  11   0      331.74      370.70     19.66 o 
   3  11   0      619.37      660.31     29.32 o 
 -10  12   0        5.83       14.38      4.75 o 
  -9  12   0     1457.46     1688.81     56.44 o 
  -8  12   0       15.20       10.20      4.30 o 
  -7  12   0     2684.26     2623.82     89.03 o 
  -6  12   0       54.93       60.54     11.74 o 
  -5  12   0     2100.77     2022.09     53.25 o 
  -4  12   0      415.04      367.61     24.19 o 
  -3  12   0     2589.92     2382.97     76.12 o 
  -2  12   0      539.89      490.05     22.34 o 
  -1  12   0     1092.07     1118.13     41.48 o 
   0  12   0      761.55      771.39     31.80 o 
   1  12   0      307.81      312.03     18.00 o 
  -9  13   0       22.77       27.06      7.99 o 
  -8  13   0     1226.03     1303.49     46.76 o 
  -7  13   0      319.80      315.86     20.41 o 
  -6  13   0     2203.39     2176.28     70.95 o 
  -5  13   0      308.72      280.20     15.88 o 
  -4  13   0     1232.56     1151.11     42.27 o 
  -3  13   0      208.65      213.55     13.75 o 
  -2  13   0     1265.41     1168.39     43.48 o 
  -1  13   0      869.88      942.44     37.60 o 
   0  13   0      132.13      132.81     14.53 o 
  -7  14   0      806.95      798.43     76.38 o 
  -6  14   0       88.53       84.92      9.86 o 
  -5  14   0      657.09      651.55     28.60 o 
  -4  14   0      495.40      483.62     23.43 o 
  -3  14   0      370.47      369.54     20.01 o 
   2 -14   1       80.44       63.40     11.26 o 
   3 -14   1     1341.58     1362.00     49.79 o 
   4 -14   1       53.55       53.71      7.92 o 
   5 -14   1     1684.20     1649.66     57.51 o 
   6 -14   1      132.32      129.30     15.53 o 
   7 -14   1     1149.68     1134.91     40.06 o 
   8 -14   1      302.75      331.75     30.18 o 
   0 -13   1     1019.84     1100.08     42.38 o 
   1 -13   1       29.62       25.43      7.45 o 
   2 -13   1     1297.54     1227.99     44.99 o 
   3 -13   1      172.80      156.76     11.65 o 
   4 -13   1     1524.04     1445.35     56.32 o 
   5 -13   1       74.76       67.70      7.08 o 
   6 -13   1     2412.32     2329.08     61.68 o 
   7 -13   1      269.02      275.85     17.59 o 
   8 -13   1      373.72      435.98     22.01 o 
   9 -13   1      959.33     1069.51     40.82 o 
  -2 -12   1      171.62      177.94     13.18 o 
  -1 -12   1      973.79     1004.20     38.99 o 
   0 -12   1        1.73        2.79      3.27 o 
   1 -12   1     1988.94     1857.25     62.09 o 
   2 -12   1      253.08      242.47     14.23 o 
   3 -12   1     1450.30     1386.17     38.65 o 
   4 -12   1      357.45      328.23     13.82 o 
   5 -12   1     1158.30     1099.30     32.64 o 
   6 -12   1     2521.20     2424.67     62.96 o 
   7 -12   1      732.17      752.38     24.94 o 
   8 -12   1      649.20      683.76     28.50 o 
   9 -12   1      549.87      616.29     26.65 o 
  10 -12   1     1312.24     1401.48     66.56 o 
  -3 -11   1      449.30      486.37     23.51 o 
  -2 -11   1     1413.94     1440.77     51.45 o 
  -1 -11   1        1.62        5.28      7.63 o 
   0 -11   1      843.57      799.25     31.27 o 
   1 -11   1      106.99      101.83      6.87 o 
   2 -11   1     1960.29     1959.84     89.38 o 
   3 -11   1      473.48      420.38     15.41 o 
   4 -11   1     1336.83     1300.69     36.23 o 
   5 -11   1      955.64      931.54     28.11 o 
   6 -11   1     1090.88     1062.40     31.29 o 
   7 -11   1     1432.16     1459.91     48.96 o 
   8 -11   1      620.71      681.70     27.58 o 
   9 -11   1     1807.89     2014.84    100.41 o 
  10 -11   1       40.43       41.43      8.08 o 
  11 -11   1      966.53     1047.41     52.46 o 
  -4 -10   1      158.81      171.16     20.35 o 
  -3 -10   1     1613.19     1697.08     72.76 o 
  -2 -10   1        2.38       -1.83      2.81 o 
  -1 -10   1     3581.71     3576.76    108.73 o 
   0 -10   1       31.12       30.38      4.03 o 
   1 -10   1      948.33      906.97     37.43 o 
   2 -10   1      431.68      367.86     13.57 o 
   3 -10   1     1179.68     1088.58     30.39 o 
   4 -10   1      792.08      728.02     22.46 o 
   5 -10   1      274.55      274.32     11.56 o 
   6 -10   1     2399.33     2496.67     91.88 o 
   7 -10   1      127.71      138.83      9.88 o 
   8 -10   1     1698.52     1882.85     73.28 o 
   9 -10   1      111.57      117.84      9.63 o 
  10 -10   1      808.31      843.56     31.37 o 
  11 -10   1       63.43       80.01      9.10 o 
  -4  -9   1     1809.02     1890.27     62.80 o 
  -3  -9   1       22.06       27.73      8.90 o 
  -2  -9   1     2234.20     2356.03     73.90 o 
  -1  -9   1       39.86       48.63      4.87 o 
   0  -9   1     2110.07     2058.95     51.62 o 
   1  -9   1      392.12      371.80     13.67 o 
   2  -9   1     1885.68     1741.05     77.05 o 
   3  -9   1     1990.45     1976.76     49.76 o 
   4  -9   1     1028.42      991.08     27.86 o 
   5  -9   1     1483.21     1499.68     48.61 o 
   6  -9   1      591.69      596.34     18.99 o 
   7  -9   1     3030.73     3294.28     95.87 o 
   8  -9   1      310.93      316.07     15.04 o 
   9  -9   1     2481.62     2599.44     77.54 o 
  10  -9   1       19.89       26.15      5.19 o 
  11  -9   1     1317.82     1375.08     46.61 o 
  -5  -8   1     2051.26     2117.36    100.76 o 
  -4  -8   1      109.26      111.47      7.05 o 
  -3  -8   1     1010.49     1087.95     30.32 o 
  -2  -8   1      592.22      650.21     31.99 o 
  -1  -8   1     5382.21     5562.14    129.03 o 
   0  -8   1     2119.16     2039.78     50.50 o 
   1  -8   1     1596.95     1531.27     39.02 o 
   2  -8   1     1791.06     1628.41     41.15 o 
   3  -8   1      403.20      383.78     12.99 o 
   4  -8   1     2587.72     2521.91    104.37 o 
   5  -8   1       83.11       87.90      5.49 o 
   6  -8   1     2491.06     2539.16     61.77 o 
   7  -8   1        4.26        5.87      2.25 o 
   8  -8   1     2979.42     3123.50     76.53 o 
   9  -8   1      200.84      217.86     15.75 o 
  10  -8   1     1611.91     1623.61     51.65 o 
  11  -8   1      595.39      611.55     25.09 o 
  -5  -7   1      369.55      400.00     18.43 o 
  -4  -7   1     2460.50     2519.61     55.10 o 
  -3  -7   1       59.97       74.09      7.65 o 
  -2  -7   1     3492.70     3481.38     83.35 o 
  -1  -7   1     2584.37     2506.71     53.40 o 
   0  -7   1     1651.35     1599.48     35.03 o 
   1  -7   1     4539.54     4497.93     91.79 o 
   2  -7   1     3124.98     3062.41     72.50 o 
   3  -7   1     5795.88     5884.16    135.91 o 
   4  -7   1        5.88       10.02      1.94 o 
   5  -7   1     4111.56     4375.11     89.91 o 
   6  -7   1      144.72      159.35      6.12 o 
   7  -7   1     3139.64     3145.94     75.95 o 
   8  -7   1      797.55      823.91     23.79 o 
   9  -7   1     1068.64     1049.10     29.69 o 
  10  -7   1      705.92      691.77     22.35 o 
  11  -7   1      740.86      728.64     27.66 o 
  12  -7   1      870.28      934.43     52.63 o 
  -6  -6   1      141.83      148.63      7.84 o 
  -5  -6   1     1892.55     1975.75     63.75 o 
  -4  -6   1      809.07      796.11     24.14 o 
  -3  -6   1     2140.22     2259.94     48.99 o 
  -2  -6   1     3396.95     3477.63     81.76 o 
  -1  -6   1      635.53      637.75     15.75 o 
   0  -6   1     2459.00     2421.64     50.79 o 
   1  -6   1      703.23      661.30     15.50 o 
   2  -6   1     5982.34     6000.55    136.97 o 
   3  -6   1      250.66      291.26      8.80 o 
   4  -6   1     3998.86     4221.14     86.43 o 
   5  -6   1       12.84       19.21      3.09 o 
   6  -6   1     1034.18     1002.22     23.02 o 
   7  -6   1      588.08      594.24     17.74 o 
   8  -6   1     1601.08     1538.95     39.95 o 
   9  -6   1      787.88      767.79     23.24 o 
  10  -6   1      648.13      624.10     20.60 o 
  11  -6   1     1093.72     1087.96     32.30 o 
  12  -6   1       59.75       55.76     13.44 o 
  -8  -5   1     1202.86     1238.10     70.37 o 
  -7  -5   1       92.38       93.91      7.89 o 
  -6  -5   1     2368.92     2485.17     61.60 o 
  -5  -5   1      711.36      726.22     18.49 o 
  -4  -5   1     1212.83     1321.78     30.34 o 
  -3  -5   1     1501.54     1464.16     32.58 o 
  -2  -5   1     1337.17     1403.13     30.97 o 
  -1  -5   1     4722.25     4641.97    106.61 o 
   0  -5   1      319.43      338.17      8.88 o 
   1  -5   1    11708.02    12103.48    240.46 o 
   2  -5   1      447.81      444.78     10.85 o 
   3  -5   1     5822.44     5816.60    117.36 o 
   4  -5   1     1306.36     1416.79     30.58 o 
   5  -5   1     3246.05     3248.00     66.83 o 
   6  -5   1      194.82      194.59      6.23 o 
   7  -5   1     2150.45     2164.13     53.33 o 
   8  -5   1     1272.01     1229.27     33.06 o 
   9  -5   1      191.84      189.25      9.04 o 
  10  -5   1      936.15      934.63     39.70 o 
  11  -5   1      332.71      347.34     15.10 o 
  -9  -4   1     1230.12     1341.75     46.78 o 
  -8  -4   1      147.99      151.04     10.05 o 
  -7  -4   1     1162.36     1188.82     40.36 o 
  -6  -4   1     1846.77     1927.79     48.49 o 
  -5  -4   1      268.79      309.68      9.48 o 
  -4  -4   1     2039.29     2054.06     44.34 o 
  -3  -4   1      401.49      426.89     11.37 o 
  -2  -4   1     5940.99     6221.76    125.55 o 
  -1  -4   1     1531.75     1564.30     33.33 o 
   0  -4   1     7451.11     8036.16    160.50 o 
   1  -4   1       79.36       64.60      3.97 o 
   2  -4   1     4672.45     4743.58     99.39 o 
   3  -4   1      849.50      854.72     18.89 o 
   4  -4   1     4333.43     4338.92     87.76 o 
   5  -4   1      147.52      147.32      7.91 o 
   6  -4   1     3562.03     3502.92     82.84 o 
   7  -4   1     2779.90     2695.26     65.51 o 
   8  -4   1      799.12      759.95     29.82 o 
   9  -4   1     1156.83     1102.63     53.08 o 
  10  -4   1      404.80      386.40     15.53 o 
  11  -4   1     1034.48     1087.11     41.91 o 
  -9  -3   1      203.64      222.95     12.77 o 
  -8  -3   1      711.98      757.21     28.60 o 
  -7  -3   1     1322.61     1349.10     35.64 o 
  -6  -3   1     1387.25     1357.12     30.63 o 
  -5  -3   1     5091.04     5201.77    106.00 o 
  -4  -3   1      727.60      771.52     20.77 o 
  -3  -3   1     8454.32     8964.20    179.25 o 
  -2  -3   1     4216.10     4625.02     93.63 o 
  -1  -3   1    10123.90    10972.36    217.82 o 
   0  -3   1      878.28      943.86     26.67 o 
   1  -3   1    13929.29    13297.69    297.05 o 
   2  -3   1      477.67      446.37     14.98 o 
   3  -3   1    10202.62    11005.22    218.38 o 
   4  -3   1     4057.89     4490.52     94.64 o 
   5  -3   1     4470.72     4569.07    105.98 o 
   6  -3   1     2341.20     2266.13     69.74 o 
   7  -3   1     2253.91     2264.60     73.50 o 
   8  -3   1      767.76      772.90     39.77 o 
   9  -3   1      205.23      207.14     12.20 o 
  10  -3   1     2198.27     2187.08     66.93 o 
  11  -3   1        5.38        4.46      3.22 o 
 -10  -2   1      278.50      273.97     15.06 o 
  -9  -2   1      780.22      787.33     46.71 o 
  -8  -2   1     1395.82     1415.39     47.06 o 
  -7  -2   1      437.46      442.87     21.54 o 
  -6  -2   1     3264.86     3324.21     69.18 o 
  -5  -2   1     1408.68     1375.38     30.12 o 
  -4  -2   1     5773.30     6005.79    142.49 o 
  -3  -2   1        9.57       19.05      2.23 o 
  -2  -2   1     3080.46     3038.40     61.86 o 
  -1  -2   1      561.03      572.30     12.87 o 
   0  -2   1     6422.59     6849.40    181.47 o 
   1  -2   1      240.95      270.75      9.34 o 
   2  -2   1    26884.78    22533.78    589.03 o 
   3  -2   1     9664.09    10203.04    202.58 o 
   4  -2   1     1479.30     1359.20     41.23 o 
   5  -2   1     2272.94     2244.05     53.87 o 
   6  -2   1      789.32      794.24     21.77 o 
   7  -2   1     4139.91     4163.10     98.49 o 
   8  -2   1      632.27      582.90     18.27 o 
   9  -2   1     1227.45     1232.73     34.23 o 
  10  -2   1       11.07       22.50     11.68 o 
  11  -2   1      785.04      809.69     32.09 o 
 -10  -1   1      837.14      905.59     34.14 o 
  -9  -1   1     1235.37     1198.43     41.50 o 
  -8  -1   1      604.95      660.29     20.52 o 
  -7  -1   1     2414.97     2394.69     58.68 o 
  -6  -1   1     1395.66     1372.23     30.23 o 
  -5  -1   1     4898.64     5112.94    103.51 o 
  -4  -1   1     1286.01     1385.92     29.48 o 
  -3  -1   1     9263.67    10236.72    203.15 o 
  -2  -1   1     1205.00     1196.11     24.93 o 
  -1  -1   1     6415.45     6581.33    259.44 o 
   0  -1   1     4939.82     4936.66    153.71 o 
   1  -1   1     2492.09     2705.60     54.01 o 
   2  -1   1    20226.49    19338.45   1170.03 o 
   3  -1   1     4868.66     4987.76    136.48 o 
   4  -1   1     4821.12     4816.17    184.46 o 
   5  -1   1     1680.82     1590.24     96.18 o 
   6  -1   1     4683.11     4580.49    152.82 o 
   7  -1   1        0.43        3.12      2.92 o 
   8  -1   1     2132.19     2047.72     51.79 o 
   9  -1   1       46.83       45.78      5.14 o 
  10  -1   1     2193.91     2294.15     59.44 o 
  11  -1   1      281.44      294.29     19.81 o 
 -11   0   1      355.18      364.71     22.54 o 
 -10   0   1      968.90      949.91     49.56 o 
  -9   0   1      688.64      665.19     25.79 o 
  -8   0   1     1419.88     1436.94     45.26 o 
  -7   0   1       23.08       23.90      3.02 o 
  -6   0   1     1581.42     1527.09     33.02 o 
  -5   0   1       15.11       14.96      2.01 o 
  -4   0   1     2207.97     2097.61     43.25 o 
  -3   0   1     3653.73     3625.07     72.93 o 
  -2   0   1     2968.49     3016.98     74.97 o 
  -1   0   1    15253.72     9813.65    500.64 o 
   0   0   1    15573.65    10637.14    539.91 o 
   1   0   1     4412.63     4457.86    181.30 o 
   2   0   1      675.18      664.79     14.25 o 
   3   0   1     4003.38     4010.01     80.79 o 
   4   0   1     1726.66     1733.88     36.24 o 
   5   0   1     5038.51     5177.17    128.29 o 
   6   0   1      638.32      658.81     27.21 o 
   7   0   1     3020.21     3006.04     73.09 o 
   8   0   1      113.96      106.52      6.38 o 
   9   0   1     1914.60     1969.93     77.59 o 
  10   0   1        5.97        1.94      3.09 o 
 -11   1   1     1285.57     1267.56     45.08 o 
 -10   1   1      520.49      527.69     22.31 o 
  -9   1   1     1094.07     1046.96     36.63 o 
  -8   1   1       77.66       85.00      6.08 o 
  -7   1   1     2671.38     2495.87     60.82 o 
  -6   1   1      530.86      511.82     20.43 o 
  -5   1   1     5260.71     5060.45    174.41 o 
  -4   1   1     4961.43     5017.30    167.13 o 
  -3   1   1     4641.66     4777.30     95.27 o 
  -2   1   1     5779.81     6002.46    187.19 o 
  -1   1   1     7447.72     6835.32    203.51 o 
   0   1   1     7369.19     6904.53    246.53 o 
   1   1   1      743.43      792.90     18.54 o 
   2   1   1     1584.57     1562.19     36.20 o 
   3   1   1     1692.32     1892.09     39.33 o 
   4   1   1     9908.43    10518.58    209.74 o 
   5   1   1      274.11      313.70      8.73 o 
   6   1   1     2580.26     2611.41     63.52 o 
   7   1   1       24.83       29.95      3.55 o 
   8   1   1     2042.41     2071.55     52.72 o 
   9   1   1      817.35      879.65     26.53 o 
  10   1   1      903.19      917.30     34.62 o 
 -11   2   1        1.65        7.27      4.36 o 
 -10   2   1     1102.48     1090.83     38.81 o 
  -9   2   1      204.27      180.47      8.50 o 
  -8   2   1     2826.12     2678.16     65.42 o 
  -7   2   1       37.72       33.59      3.41 o 
  -6   2   1     1562.14     1584.80     49.71 o 
  -5   2   1      161.07      182.11      8.80 o 
  -4   2   1    12285.32    12265.17    361.59 o 
  -3   2   1     3299.52     3549.49     72.38 o 
  -2   2   1      380.77      346.57      8.90 o 
  -1   2   1     1009.00     1084.70     23.76 o 
   0   2   1     9179.92     9435.80    186.90 o 
   1   2   1     4771.98     5188.92    103.58 o 
   2   2   1       95.89      110.82      3.84 o 
   3   2   1     4044.02     4083.46     82.69 o 
   4   2   1      379.43      380.67     10.13 o 
   5   2   1     3460.11     3516.38     72.81 o 
   6   2   1        1.87        6.21      1.89 o 
   7   2   1     1721.95     1759.51     45.14 o 
   8   2   1      595.80      611.27     19.61 o 
   9   2   1      686.56      706.96     27.66 o 
 -11   3   1     1677.78     1688.15     57.17 o 
 -10   3   1        5.63        4.54      3.08 o 
  -9   3   1     2419.17     2434.89     63.60 o 
  -8   3   1      629.64      625.72     21.07 o 
  -7   3   1     2815.76     2757.81     66.58 o 
  -6   3   1      178.19      164.30      5.20 o 
  -5   3   1     7741.01     8042.80    160.47 o 
  -4   3   1     4160.78     4222.54     91.72 o 
  -3   3   1     1859.70     1945.55     39.85 o 
  -2   3   1       28.87       55.84      4.16 o 
  -1   3   1        9.21       12.28      1.26 o 
   0   3   1    12805.55    13280.31    261.78 o 
   1   3   1     2564.23     2852.96     58.10 o 
   2   3   1     7973.77     8484.84    190.20 o 
   3   3   1      588.68      625.83     14.97 o 
   4   3   1     6673.59     7006.79    141.32 o 
   5   3   1     1829.49     1864.24     40.56 o 
   6   3   1     1952.94     2000.01     50.13 o 
   7   3   1      490.98      531.46     17.20 o 
   8   3   1      732.44      750.64     30.47 o 
 -12   4   1      851.55      832.17     54.63 o 
 -11   4   1       53.29       44.37      6.62 o 
 -10   4   1     1767.34     1812.63     65.94 o 
  -9   4   1      668.55      665.04     41.26 o 
  -8   4   1     4662.55     4822.81    122.85 o 
  -7   4   1       54.30       66.09      5.90 o 
  -6   4   1     3423.71     3590.24     73.30 o 
  -5   4   1      790.66      696.15     19.09 o 
  -4   4   1     1464.42     1461.66     30.84 o 
  -3   4   1     5664.17     6015.19    120.57 o 
  -2   4   1        7.08       26.76      3.24 o 
  -1   4   1    12639.84    12761.35    260.73 o 
   0   4   1      592.56      705.59     18.72 o 
   1   4   1     4605.83     4614.34     93.36 o 
   2   4   1       48.41       63.94      6.11 o 
   3   4   1     5023.81     5260.39    127.30 o 
   4   4   1      767.69      829.05     22.18 o 
   5   4   1     2571.46     2633.42     63.01 o 
   6   4   1      875.57      903.30     29.35 o 
   7   4   1      640.82      671.29     36.04 o 
   8   4   1     1062.57      940.91     57.41 o 
 -12   5   1      354.59      328.76     17.93 o 
 -11   5   1     2064.68     1992.00     65.75 o 
 -10   5   1      151.75      141.15     13.20 o 
  -9   5   1     1856.99     1817.38     46.61 o 
  -8   5   1     2343.97     2215.00     54.55 o 
  -7   5   1     2121.33     2140.67     52.24 o 
  -6   5   1     2695.14     2872.39     59.43 o 
  -5   5   1      833.97      920.28     20.70 o 
  -4   5   1     3633.97     3885.16     79.17 o 
  -3   5   1      387.04      379.46     10.51 o 
  -2   5   1     9834.26    10808.79    215.44 o 
  -1   5   1       30.28       42.31      4.30 o 
   0   5   1     5225.16     5257.82    106.25 o 
   1   5   1     1714.01     1747.09     37.34 o 
   2   5   1     3541.45     3668.47     78.76 o 
   3   5   1      598.49      599.29     15.40 o 
   4   5   1     1957.40     2034.61     44.44 o 
   5   5   1     2338.93     2438.52     52.84 o 
   6   5   1      345.43      346.68     17.25 o 
   7   5   1     1172.04     1177.94     75.66 o 
   8   5   1      169.24      207.51     22.53 o 
 -12   6   1      789.87      782.05     32.06 o 
 -11   6   1      265.67      272.27     15.24 o 
 -10   6   1     2060.51     2123.99     56.45 o 
  -9   6   1     1257.22     1256.29     33.76 o 
  -8   6   1     1211.15     1228.98     32.27 o 
  -7   6   1     2286.60     2349.27     49.77 o 
  -6   6   1      365.31      345.75      9.70 o 
  -5   6   1     5936.95     5981.78    121.12 o 
  -4   6   1      576.39      578.18     14.21 o 
  -3   6   1     5695.92     5498.96    111.42 o 
  -2   6   1      174.81      155.98      5.51 o 
  -1   6   1     4504.59     4393.24     89.36 o 
   0   6   1       98.70       89.98      4.00 o 
   1   6   1     1344.80     1390.79     30.82 o 
   2   6   1      560.54      624.84     16.00 o 
   3   6   1      318.81      321.00     10.08 o 
   4   6   1     1222.51     1266.98     35.91 o 
   5   6   1      376.31      395.42     18.60 o 
   6   6   1     1607.93     1719.03    120.25 o 
   7   6   1      196.34      199.13     13.47 o 
 -12   7   1      224.00      221.75     14.28 o 
 -11   7   1      747.68      738.37     29.68 o 
 -10   7   1      806.07      814.05     30.41 o 
  -9   7   1       52.27       56.83      5.11 o 
  -8   7   1     2127.16     2130.38     52.98 o 
  -7   7   1      128.96      138.48      5.74 o 
  -6   7   1     5395.59     5783.01    117.50 o 
  -5   7   1      330.22      379.05     10.70 o 
  -4   7   1     5249.50     5302.01    154.91 o 
  -3   7   1        0.54        0.53      1.00 o 
  -2   7   1     5308.21     5188.80    135.40 o 
  -1   7   1        3.47       10.56      1.61 o 
   0   7   1      881.79      914.96     25.18 o 
   1   7   1     1202.16     1148.86     32.75 o 
   2   7   1      388.46      392.57     11.65 o 
   3   7   1     2446.76     2459.61     81.54 o 
   4   7   1       54.74       59.56      5.97 o 
   5   7   1     1707.48     1665.77     56.55 o 
   6   7   1       94.89      109.24     10.03 o 
 -12   8   1      556.85      562.16     40.21 o 
 -11   8   1      883.49      888.10     27.40 o 
 -10   8   1      107.34      112.56      7.35 o 
  -9   8   1     1695.60     1751.75     45.47 o 
  -8   8   1      260.13      268.91     10.74 o 
  -7   8   1     2973.93     3081.94     65.12 o 
  -6   8   1       28.97       29.39      3.05 o 
  -5   8   1     4557.27     4628.40     95.51 o 
  -4   8   1       32.14       43.35      6.90 o 
  -3   8   1     2893.94     2930.60     61.58 o 
  -2   8   1      373.94      342.03      9.88 o 
  -1   8   1     2001.30     1876.34     40.89 o 
   0   8   1     1329.61     1290.93     29.47 o 
   1   8   1     1582.49     1579.50     45.29 o 
   2   8   1     1544.67     1565.38     51.58 o 
   3   8   1      651.09      600.93     24.88 o 
   4   8   1     1127.59     1139.95     41.20 o 
   5   8   1      124.02      136.99     13.63 o 
 -11   9   1      206.10      217.22     12.65 o 
 -10   9   1     1271.59     1310.59     48.06 o 
  -9   9   1      188.36      202.79     11.90 o 
  -8   9   1     2885.41     3170.43     92.13 o 
  -7   9   1      133.68      145.65      7.55 o 
  -6   9   1     3055.70     3135.89     75.77 o 
  -5   9   1       73.45       74.18      5.55 o 
  -4   9   1     2076.94     2088.88     52.06 o 
  -3   9   1     1464.04     1435.22     37.12 o 
  -2   9   1     3837.66     3709.04     87.76 o 
  -1   9   1     3142.78     2915.61     92.02 o 
   0   9   1     1168.14     1165.99     40.24 o 
   1   9   1     1691.32     1648.25     54.36 o 
   2   9   1      414.09      439.89     20.39 o 
   3   9   1     1469.40     1486.63     51.40 o 
   4   9   1      131.07      138.12     11.00 o 
   5   9   1      461.53      495.05     30.74 o 
 -11  10   1     1685.72     1878.75     59.62 o 
 -10  10   1       49.14       59.31      7.27 o 
  -9  10   1     2037.24     2184.70     67.25 o 
  -8  10   1       40.03       43.27      7.17 o 
  -7  10   1     1731.17     1790.04     49.68 o 
  -6  10   1      578.22      558.17     18.55 o 
  -5  10   1      869.61      828.02     24.54 o 
  -4  10   1      591.30      550.32     17.86 o 
  -3  10   1     1942.40     1767.47     63.25 o 
  -2  10   1     3387.71     3199.62    102.91 o 
  -1  10   1     1071.09     1066.16     37.94 o 
   0  10   1     2419.09     2370.71     75.10 o 
   1  10   1     1484.22     1464.83     50.45 o 
   2  10   1     1109.19     1156.12     42.41 o 
   3  10   1        6.66        9.91      4.09 o 
   4  10   1      699.50      729.48     40.59 o 
 -11  11   1        9.34       11.21      4.36 o 
 -10  11   1     1412.54     1602.18     73.80 o 
  -9  11   1       24.58       26.71      5.53 o 
  -8  11   1     1068.91     1190.17     49.22 o 
  -7  11   1      639.17      661.55     21.73 o 
  -6  11   1      852.03      822.41     25.32 o 
  -5  11   1     1922.85     1894.60     49.29 o 
  -4  11   1     1229.97     1212.63     41.93 o 
  -3  11   1     2466.69     2234.38     70.82 o 
  -2  11   1      130.71      117.86     11.90 o 
  -1  11   1      874.36      840.85     32.62 o 
   0  11   1      171.25      166.62     11.92 o 
   1  11   1     2436.95     2504.95     80.98 o 
   2  11   1      254.42      301.52     17.55 o 
 -10  12   1      462.46      478.86     23.83 o 
  -9  12   1      622.67      671.95     28.01 o 
  -8  12   1      216.37      234.61     17.54 o 
  -7  12   1     1840.42     1815.91     49.05 o 
  -6  12   1     1207.23     1164.79     41.35 o 
  -5  12   1      210.39      206.53     12.70 o 
  -4  12   1     1088.66     1004.95     37.09 o 
  -3  12   1      433.08      388.80     19.04 o 
  -2  12   1     1061.08     1012.90     38.18 o 
  -1  12   1        0.84        8.59      3.96 o 
   0  12   1     2344.61     2409.39     79.00 o 
   1  12   1       71.71       96.32     10.90 o 
  -9  13   1      541.52      568.95     25.90 o 
  -8  13   1      882.99      913.21     47.90 o 
  -7  13   1     1680.06     1695.95     57.64 o 
  -6  13   1      284.16      293.67     16.48 o 
  -5  13   1      583.00      616.60     26.53 o 
  -4  13   1      381.64      368.36     19.09 o 
  -3  13   1     1602.15     1521.97     53.44 o 
  -2  13   1       18.88       19.48      5.27 o 
  -1  13   1      362.10      359.10     19.83 o 
  -7  14   1      755.78      758.24     36.32 o 
  -6  14   1      395.32      417.21     24.64 o 
  -5  14   1      161.91      148.97     11.78 o 
  -4  14   1     1165.00     1112.45     42.50 o 
   2 -14   2      424.94      431.23     29.19 o 
   3 -14   2     1074.63     1023.60     39.87 o 
   4 -14   2      306.67      312.20     17.78 o 
   5 -14   2      800.77      773.83     26.69 o 
   6 -14   2      966.23      947.86     31.12 o 
   7 -14   2      162.47      164.52     13.58 o 
   8 -14   2      986.96     1085.55     63.94 o 
   0 -13   2     1761.20     1752.75     60.68 o 
   1 -13   2      661.56      628.88     28.30 o 
   2 -13   2      465.10      413.24     20.63 o 
   3 -13   2      572.77      551.07     20.18 o 
   4 -13   2      972.32      943.86     29.72 o 
   5 -13   2      776.24      752.62     27.01 o 
   6 -13   2       33.34       34.66      5.36 o 
   7 -13   2      343.40      386.38     20.27 o 
   8 -13   2       26.30       22.55      8.72 o 
   9 -13   2     1354.79     1467.08     51.89 o 
  -2 -12   2       80.12       85.13      9.93 o 
  -1 -12   2     1279.85     1311.60     53.34 o 
   0 -12   2      386.38      369.38     18.96 o 
   1 -12   2     1802.55     1717.82     70.36 o 
   2 -12   2      860.15      826.79     25.90 o 
   3 -12   2      323.00      301.71     13.16 o 
   4 -12   2      888.93      844.14     26.89 o 
   5 -12   2       68.20       65.50      9.87 o 
   6 -12   2     2113.48     2049.20     54.83 o 
   7 -12   2       11.64        9.80      4.40 o 
   8 -12   2     1475.96     1651.71     55.84 o 
   9 -12   2      139.70      156.23     11.85 o 
  10 -12   2     1092.48     1288.08     45.86 o 
  -3 -11   2       98.58      101.55     17.44 o 
  -2 -11   2      924.24      926.38     35.77 o 
  -1 -11   2      486.20      507.32     22.86 o 
   0 -11   2      645.97      672.00     21.79 o 
   1 -11   2     1281.02     1252.03     35.03 o 
   2 -11   2      288.48      285.95     12.19 o 
   3 -11   2     1887.07     1688.93     45.01 o 
   4 -11   2      123.87      119.74      7.59 o 
   5 -11   2     3073.41     3060.24     76.30 o 
   6 -11   2       13.21       14.17      3.81 o 
   7 -11   2     1277.05     1398.03     47.58 o 
   8 -11   2        8.64        7.01      3.90 o 
   9 -11   2     2025.88     2158.15     68.40 o 
  10 -11   2      436.03      483.52     22.14 o 
  -4 -10   2      337.37      355.43     27.82 o 
  -3 -10   2     1654.87     1768.11     59.54 o 
  -2 -10   2      662.83      674.89     21.74 o 
  -1 -10   2     1058.50     1108.80     31.45 o 
   0 -10   2      759.99      776.60     23.59 o 
   1 -10   2     1059.20      947.84     29.67 o 
   2 -10   2     3888.85     3690.29     88.81 o 
   3 -10   2      105.52       97.87      6.33 o 
   4 -10   2     2786.20     2730.91     67.96 o 
   5 -10   2      421.95      423.75     15.57 o 
   6 -10   2     4386.19     4536.21    131.20 o 
   7 -10   2        3.64       10.34      4.27 o 
   8 -10   2     1823.37     1986.70     62.52 o 
   9 -10   2       58.95       83.60      8.81 o 
  10 -10   2      465.68      478.86     21.39 o 
  11 -10   2      754.17      792.97     31.38 o 
  -5  -9   2      815.08      853.99     49.89 o 
  -3  -9   2      668.49      723.40     22.56 o 
  -2  -9   2     1225.37     1264.14     35.39 o 
  -1  -9   2     1044.80     1022.08     28.80 o 
   0  -9   2      143.27      151.02      7.67 o 
   1  -9   2     2231.46     2124.30     53.05 o 
   2  -9   2        9.59        8.05      2.90 o 
   3  -9   2     4612.01     4593.92    108.38 o 
   4  -9   2        7.32        8.42      2.44 o 
   5  -9   2     2515.90     2489.52     61.89 o 
   6  -9   2      409.87      404.84     14.52 o 
   7  -9   2     1103.41     1168.60     42.14 o 
   8  -9   2     1082.92     1116.97     37.92 o 
   9  -9   2      816.61      814.46     29.72 o 
  10  -9   2     1149.37     1219.07     41.67 o 
  11  -9   2      101.37      116.22     10.42 o 
  -5  -8   2      922.32     1003.83     63.76 o 
  -4  -8   2     1095.17     1170.73     38.03 o 
  -3  -8   2      515.30      524.21     17.31 o 
  -2  -8   2     4500.65     4461.59    105.11 o 
  -1  -8   2     1044.07     1057.77     28.91 o 
   0  -8   2     3505.09     3559.29     84.53 o 
   1  -8   2        4.76        6.77      2.05 o 
   2  -8   2     3700.65     3456.78     81.97 o 
   3  -8   2       79.38       82.60      5.42 o 
   4  -8   2     2042.32     1989.90     49.83 o 
   5  -8   2      538.47      555.78     20.75 o 
   6  -8   2     1445.91     1496.52     38.73 o 
   7  -8   2     3320.54     3422.62     98.24 o 
   8  -8   2      493.96      472.59     23.75 o 
   9  -8   2     1253.20     1287.48     43.51 o 
  10  -8   2      497.14      468.53     20.52 o 
  11  -8   2     1768.35     1817.61     58.57 o 
  -6  -7   2      424.64      464.86     25.83 o 
  -5  -7   2     2419.70     2547.45     65.94 o 
  -4  -7   2      267.46      281.11     10.99 o 
  -3  -7   2     1774.77     1832.61     41.14 o 
  -2  -7   2       27.46       41.00      4.13 o 
  -1  -7   2     6951.98     7065.61    143.33 o 
   0  -7   2       20.95       29.75      2.70 o 
   1  -7   2     3412.84     3462.95     81.60 o 
   2  -7   2      458.25      477.45     14.75 o 
   3  -7   2     4256.45     4270.91     99.77 o 
   4  -7   2     2032.98     2070.05     66.48 o 
   5  -7   2     1158.94     1117.15     29.64 o 
   6  -7   2     1200.30     1287.08     29.27 o 
   7  -7   2      276.53      300.57     11.20 o 
   8  -7   2     2701.46     2670.93     66.17 o 
   9  -7   2      304.09      281.16     11.89 o 
  10  -7   2     1362.81     1332.15     37.59 o 
  11  -7   2        4.15        3.57      3.16 o 
  -8  -6   2      102.10      109.36     17.26 o 
  -7  -6   2      598.77      666.90     26.67 o 
  -6  -6   2     1534.78     1599.13     52.49 o 
  -5  -6   2      117.15      137.21      6.32 o 
  -4  -6   2     4081.91     4262.79    103.19 o 
  -3  -6   2       30.88       28.42      2.91 o 
  -2  -6   2     8378.88     8720.77    216.16 o 
  -1  -6   2       14.86       11.94      3.26 o 
   0  -6   2     4434.89     4307.74     88.07 o 
   1  -6   2      254.12      313.15     10.39 o 
   2  -6   2     8333.17     8697.38    197.23 o 
   3  -6   2     3372.79     3466.65     81.04 o 
   4  -6   2     1280.78     1328.09     29.37 o 
   5  -6   2      549.38      529.15     13.57 o 
   6  -6   2     2194.49     2175.57     53.44 o 
   7  -6   2     2517.12     2485.84     61.05 o 
   8  -6   2      226.85      223.56      9.61 o 
   9  -6   2     1469.58     1432.22     38.90 o 
  10  -6   2       33.53       31.48      5.55 o 
  11  -6   2     1600.97     1549.08     53.55 o 
  -8  -5   2      292.19      317.09     16.14 o 
  -7  -5   2      610.98      640.07     25.45 o 
  -6  -5   2      175.18      176.59      8.50 o 
  -5  -5   2     2666.32     2808.80     59.88 o 
  -4  -5   2      126.40      111.56      6.13 o 
  -3  -5   2     3146.35     3151.21     65.85 o 
  -2  -5   2      102.83      123.42      4.85 o 
  -1  -5   2     3007.90     3053.28     71.13 o 
   0  -5   2     2821.71     3074.13     63.34 o 
   1  -5   2     9966.02    10467.77    235.73 o 
   2  -5   2     1959.78     2002.02     47.89 o 
   3  -5   2     3808.88     3961.09     80.84 o 
   4  -5   2     2907.49     3066.80     63.33 o 
   5  -5   2     3503.21     3806.13     83.04 o 
   6  -5   2     2465.47     2421.95     58.86 o 
   7  -5   2      130.00      122.30      7.03 o 
   8  -5   2      964.64      985.93     27.71 o 
   9  -5   2        8.71       37.05     23.79 o 
  10  -5   2      876.63      871.06     26.66 o 
  11  -5   2      198.54      195.81     10.66 o 
  -9  -4   2      445.75      478.58     21.64 o 
  -8  -4   2      839.76      864.19     32.29 o 
  -7  -4   2      666.48      696.26     26.38 o 
  -6  -4   2     2515.31     2705.98     75.50 o 
  -5  -4   2        1.73        4.00      1.50 o 
  -4  -4   2     1433.41     1466.21     32.37 o 
  -3  -4   2      335.45      293.20      8.62 o 
  -2  -4   2     7261.19     7515.42    151.13 o 
  -1  -4   2     8265.71     8814.17    176.14 o 
   0  -4   2      732.88      704.89     15.92 o 
   1  -4   2     6224.08     6560.41    185.15 o 
   2  -4   2     5411.11     5890.16    118.29 o 
   3  -4   2     7751.70     8179.87    190.01 o 
   4  -4   2     5524.88     5825.45    117.34 o 
   5  -4   2     7082.43     7520.62    150.69 o 
   6  -4   2      222.76      209.85      8.19 o 
   7  -4   2     4516.74     4348.14    103.20 o 
   8  -4   2       10.00        4.48      2.17 o 
   9  -4   2     1418.96     1483.13     48.00 o 
  10  -4   2      146.58      146.43      8.59 o 
  11  -4   2     1178.12     1248.48     36.49 o 
  -9  -3   2     1241.79     1294.77     45.13 o 
  -8  -3   2      190.23      195.87     11.38 o 
  -7  -3   2     2647.51     2550.12     78.66 o 
  -6  -3   2        2.16        8.29      2.23 o 
  -5  -3   2     1596.63     1567.92     40.44 o 
  -4  -3   2       47.26       61.45      4.88 o 
  -3  -3   2     6627.91     6771.02    135.64 o 
  -2  -3   2     4759.82     5177.21    104.36 o 
  -1  -3   2      429.57      386.77      9.43 o 
   0  -3   2     7918.30     8250.93    164.11 o 
   1  -3   2     1789.64     1754.52     36.30 o 
   2  -3   2    14000.52    13971.44    416.37 o 
   3  -3   2       42.76       28.12      3.01 o 
   4  -3   2    11283.17    12205.24    242.26 o 
   5  -3   2      358.03      386.59     19.78 o 
   6  -3   2     3850.46     4006.18     94.47 o 
   7  -3   2        0.60        2.66      1.81 o 
   8  -3   2     1727.17     1647.58     51.28 o 
   9  -3   2      553.24      569.86     30.51 o 
  10  -3   2     1506.46     1548.93     59.13 o 
  11  -3   2      190.53      203.97     10.85 o 
 -10  -2   2     1682.37     1791.98     59.92 o 
  -9  -2   2       65.32       60.73      7.01 o 
  -8  -2   2     2322.13     2434.45     76.19 o 
  -7  -2   2      279.91      272.19     10.14 o 
  -6  -2   2     4480.55     4653.63     95.15 o 
  -5  -2   2      694.98      686.34     16.35 o 
  -4  -2   2     3734.80     3930.23     79.85 o 
  -3  -2   2     1371.05     1351.10     28.80 o 
  -2  -2   2     2143.53     2204.08     45.09 o 
  -1  -2   2     5956.34     6045.51    120.42 o 
   0  -2   2     2048.80     2106.94     42.79 o 
   1  -2   2    14147.82    12027.25    473.94 o 
   2  -2   2       78.19       67.65      2.91 o 
   3  -2   2     7109.95     7454.22    196.56 o 
   4  -2   2      349.67      384.60     14.04 o 
   5  -2   2     4964.90     5078.26    118.19 o 
   6  -2   2      694.24      723.22     27.80 o 
   7  -2   2     7184.37     7209.06    167.09 o 
   8  -2   2      822.57      838.42     25.53 o 
   9  -2   2     1206.41     1163.96     40.51 o 
  10  -2   2      448.76      468.66     18.34 o 
  11  -2   2      229.66      226.99     17.45 o 
 -10  -1   2        5.08        3.93      3.01 o 
  -9  -1   2     1935.89     1913.09     62.03 o 
  -8  -1   2      330.27      306.29     14.48 o 
  -7  -1   2     2367.94     2327.03     58.00 o 
  -6  -1   2       52.27       55.79      3.34 o 
  -5  -1   2     4066.67     4061.60     82.44 o 
  -4  -1   2     3454.98     3629.19     86.94 o 
  -3  -1   2     6071.26     6645.94    132.28 o 
  -2  -1   2     1517.16     1476.25     30.54 o 
  -1  -1   2      707.04      720.09     16.24 o 
   0  -1   2     3122.55     3404.22     68.00 o 
   1  -1   2      282.64      319.73     14.34 o 
   2  -1   2     1231.00     1152.59     24.18 o 
   3  -1   2     1461.82     1505.60     36.53 o 
   4  -1   2     2478.28     2288.28     83.05 o 
   5  -1   2      670.54      703.01     23.83 o 
   6  -1   2     4727.65     4639.93    129.09 o 
   7  -1   2      827.04      842.38     23.92 o 
   8  -1   2      763.13      740.58     22.33 o 
   9  -1   2      802.66      792.99     35.84 o 
  10  -1   2      746.82      733.62     23.93 o 
 -11   0   2       13.68       12.75      4.10 o 
 -10   0   2     1358.80     1368.73     47.17 o 
  -9   0   2       67.87       78.52      7.22 o 
  -8   0   2     1449.03     1483.17     48.49 o 
  -7   0   2      844.39      890.06     27.08 o 
  -6   0   2     2277.50     2299.92     83.69 o 
  -5   0   2     1657.36     1599.68     52.60 o 
  -4   0   2      895.88      864.42     31.80 o 
  -3   0   2     6242.08     6386.03    386.63 o 
  -2   0   2     6743.05     6394.39    299.25 o 
  -1   0   2    12068.13     9786.12    512.46 o 
   0   0   2       33.06       25.15      2.76 o 
   1   0   2     1629.64     1590.88     49.07 o 
   2   0   2      281.76      278.46      8.22 o 
   3   0   2     9385.52    10018.28    213.54 o 
   4   0   2     2021.49     1968.93     41.16 o 
   5   0   2     1691.48     1714.55     61.72 o 
   6   0   2     3915.35     3732.62     88.72 o 
   7   0   2     1477.08     1433.15     43.72 o 
   8   0   2     1166.66     1109.24     30.99 o 
   9   0   2      607.29      610.39     20.24 o 
  10   0   2     1087.15     1133.66     41.64 o 
 -11   1   2      751.49      746.51     29.92 o 
 -10   1   2      155.30      162.20     10.65 o 
  -9   1   2     1974.03     1882.14     60.21 o 
  -8   1   2     1603.19     1534.27     62.09 o 
  -7   1   2      760.73      741.15     20.67 o 
  -6   1   2     1619.04     1617.67     36.88 o 
  -5   1   2     1606.97     1628.76     50.92 o 
  -4   1   2     7127.29     7035.76    282.33 o 
  -3   1   2     1615.96     1642.49     33.69 o 
  -2   1   2     6046.44     6125.50    233.78 o 
  -1   1   2      484.07      479.71     12.67 o 
   0   1   2     8960.79     8762.65    689.86 o 
   1   1   2     1161.53     1177.94     28.55 o 
   2   1   2     7038.87     7158.52    167.10 o 
   3   1   2      141.47      156.31      5.04 o 
   4   1   2     2819.09     3008.52     61.92 o 
   5   1   2      494.99      470.60     14.02 o 
   6   1   2     1263.79     1278.00     33.64 o 
   7   1   2     2088.12     2104.42     53.03 o 
   8   1   2      372.29      372.93     13.78 o 
   9   1   2     1989.15     2078.06     63.15 o 
 -11   2   2      227.42      222.13     13.31 o 
 -10   2   2     2257.50     2050.26     65.92 o 
  -9   2   2      737.76      743.05     27.77 o 
  -8   2   2     1379.46     1308.25     34.32 o 
  -7   2   2     2540.36     2347.72     71.84 o 
  -6   2   2     1373.95     1385.98     38.88 o 
  -5   2   2     3847.61     4040.66     81.69 o 
  -4   2   2      219.51      231.90      8.72 o 
  -3   2   2     6029.36     6201.58    123.55 o 
  -2   2   2       84.14       87.86      2.81 o 
   0   2   2        9.78        5.73      0.71 o 
   1   2   2     5133.85     5399.05    107.80 o 
   2   2   2     1755.27     1768.65     36.68 o 
   3   2   2     2537.64     2520.34     58.35 o 
   4   2   2     2334.48     2403.44     54.85 o 
   5   2   2      978.79     1061.41     24.42 o 
   6   2   2     1463.01     1502.38     38.70 o 
   7   2   2      195.19      187.73      8.51 o 
   8   2   2     2345.09     2386.21     70.47 o 
   9   2   2        9.54        5.78      4.21 o 
 -11   3   2     1400.63     1337.91     46.78 o 
 -10   3   2      888.83      854.45     31.85 o 
  -9   3   2     1790.85     1762.11     45.30 o 
  -8   3   2     2155.41     2128.23     52.70 o 
  -7   3   2      780.78      803.17     21.60 o 
  -6   3   2     3544.00     3625.77     74.02 o 
  -5   3   2     1065.30     1016.34     22.07 o 
  -4   3   2    10260.88    10844.60    312.91 o 
  -3   3   2       23.60       17.79      1.44 o 
  -2   3   2       30.09       33.82      3.52 o 
  -1   3   2       13.46       25.21      3.81 o 
   0   3   2    10873.01    11497.63    228.10 o 
   1   3   2     4456.71     4924.62     99.80 o 
   2   3   2     3205.95     3219.97     65.60 o 
   3   3   2     1433.07     1430.44     30.97 o 
   4   3   2     1279.45     1285.65     39.37 o 
   5   3   2     2212.31     2364.25     57.81 o 
   6   3   2      298.77      297.21     13.78 o 
   7   3   2     1507.97     1455.88     66.01 o 
   8   3   2       67.99       62.95     14.71 o 
   9   3   2     1431.57     1457.91     82.64 o 
 -12   4   2      292.76      290.12     16.44 o 
 -11   4   2     1430.81     1396.52     48.62 o 
 -10   4   2      564.57      532.69     22.22 o 
  -9   4   2     2811.78     2890.62     95.84 o 
  -8   4   2     1708.96     1769.32     44.75 o 
  -7   4   2     2807.22     2837.76     58.84 o 
  -6   4   2      150.55      151.46      5.07 o 
  -5   4   2     6946.38     6988.37    140.09 o 
  -4   4   2      494.78      518.41     12.21 o 
  -3   4   2     1717.15     1669.73     34.86 o 
  -2   4   2     1153.99     1135.68     42.31 o 
  -1   4   2     7466.11     7873.29    156.80 o 
   0   4   2     5730.96     6212.67    124.00 o 
   1   4   2     1030.95     1056.44     31.38 o 
   2   4   2     2413.96     2351.97     58.74 o 
   3   4   2      578.23      634.27     16.33 o 
   4   4   2     4634.78     4700.81     96.18 o 
   5   4   2       58.47       71.77      5.14 o 
   6   4   2     1100.25     1116.53     40.19 o 
   7   4   2       29.50       34.57      6.23 o 
   8   4   2     1498.25     1554.00    104.29 o 
 -12   5   2      655.80      629.95     27.34 o 
 -11   5   2      383.62      393.34     18.98 o 
 -10   5   2     1254.78     1248.79     59.29 o 
  -9   5   2        9.75       11.25      3.89 o 
  -8   5   2     5208.78     5299.04    123.83 o 
  -7   5   2        0.17        2.22      1.13 o 
  -6   5   2     2444.14     2377.52     49.75 o 
  -5   5   2      102.86       98.67      4.04 o 
  -4   5   2     5145.02     4986.47    100.76 o 
  -3   5   2      689.95      563.50     13.46 o 
  -2   5   2     4106.79     3900.44     79.02 o 
  -1   5   2     1263.97     1253.85     27.07 o 
   0   5   2     1526.71     1501.76     37.57 o 
   1   5   2     4242.80     4410.86     89.82 o 
   2   5   2     1459.57     1450.39     31.89 o 
   3   5   2     2498.61     2504.57     65.39 o 
   4   5   2       37.85       44.42      5.03 o 
   5   5   2     2817.15     2787.12     87.76 o 
   6   5   2        3.56        6.63      3.60 o 
   7   5   2     1070.54     1074.68     48.66 o 
 -12   6   2       65.25       69.72     11.72 o 
 -11   6   2     1123.88     1090.86     39.72 o 
 -10   6   2       77.47       88.51     14.27 o 
  -9   6   2     3213.03     3197.18     77.27 o 
  -8   6   2       54.41       55.17      4.58 o 
  -7   6   2     2893.82     3021.96     63.13 o 
  -6   6   2      627.99      697.63     16.83 o 
  -5   6   2     6085.87     6248.00    126.22 o 
  -4   6   2     1995.44     2068.33     67.25 o 
  -3   6   2     4881.70     5202.86    164.50 o 
  -2   6   2     2256.59     2281.00     47.74 o 
  -1   6   2     2304.53     2448.29     51.16 o 
   0   6   2     1897.58     1848.15     39.51 o 
   1   6   2      211.62      232.28      7.48 o 
   2   6   2     2277.12     2331.68     49.96 o 
   3   6   2       91.70       96.58      6.32 o 
   4   6   2     1974.67     2055.85     54.80 o 
   5   6   2       34.70       34.05      9.08 o 
   6   6   2      770.93      782.40     31.86 o 
   7   6   2      167.38      144.80     21.17 o 
 -12   7   2      879.07      868.51     34.37 o 
 -11   7   2      109.69       89.46      8.67 o 
 -10   7   2      523.56      577.19     35.99 o 
  -9   7   2      267.56      269.13     10.70 o 
  -8   7   2     1947.82     2009.47     50.39 o 
  -7   7   2      485.52      476.94     14.61 o 
  -6   7   2     6300.67     6786.71    137.30 o 
  -5   7   2     1466.30     1378.10     30.79 o 
  -4   7   2     2248.47     2189.85     66.23 o 
  -3   7   2     1612.26     1511.33     33.12 o 
  -2   7   2     2801.08     2842.26     59.30 o 
  -1   7   2     1319.30     1269.57     28.40 o 
   0   7   2     1268.80     1220.93     27.71 o 
   1   7   2     4354.86     4089.07    100.91 o 
   2   7   2        8.92        8.80      3.31 o 
   3   7   2     1689.84     1702.59     46.73 o 
   4   7   2      144.28      148.32     16.39 o 
   5   7   2     1456.60     1505.83     52.93 o 
   6   7   2      222.39      232.22     31.53 o 
 -12   8   2        7.65       12.15      4.53 o 
 -11   8   2     1177.92     1191.22     42.87 o 
 -10   8   2       62.99       61.27      5.68 o 
  -9   8   2     1846.92     1883.50     48.44 o 
  -8   8   2      223.52      228.20      9.66 o 
  -7   8   2     2062.46     2219.87     48.08 o 
  -6   8   2     3032.40     3203.53     67.39 o 
  -5   8   2     1197.67     1155.75     42.15 o 
  -4   8   2     2617.69     2579.78     65.25 o 
  -3   8   2      438.84      402.22     11.26 o 
  -2   8   2     3386.82     3462.73     71.89 o 
  -1   8   2      185.52      182.57     11.29 o 
   0   8   2     3425.72     3352.28    131.23 o 
   1   8   2        0.82        9.51      3.87 o 
   2   8   2     2166.26     2127.84     56.71 o 
   3   8   2      153.98      158.75     10.97 o 
   4   8   2     1435.70     1614.73     83.04 o 
 -11   9   2       92.32       80.30     11.81 o 
 -10   9   2      917.26      977.15     56.66 o 
  -9   9   2      263.80      287.73     14.00 o 
  -8   9   2     1219.60     1319.14     42.63 o 
  -7   9   2     1302.92     1402.48     71.81 o 
  -6   9   2      764.87      770.50     22.68 o 
  -5   9   2     1641.92     1548.15     40.02 o 
  -4   9   2      435.77      436.53     14.51 o 
  -3   9   2     6028.43     5702.49    131.66 o 
  -2   9   2       28.71       29.51      4.70 o 
  -1   9   2     3118.91     3093.02     93.85 o 
   0   9   2      146.25      143.21      9.72 o 
   1   9   2     2731.59     2668.00     83.49 o 
   2   9   2      148.42      148.64     10.70 o 
   3   9   2     2379.76     2446.30    168.15 o 
   4   9   2      448.33      457.23     29.10 o 
 -11  10   2     1348.50     1477.63     48.54 o 
 -10  10   2      552.08      614.67     24.52 o 
  -9  10   2     1037.69     1101.60     37.99 o 
  -8  10   2      989.42     1078.77     37.09 o 
  -7  10   2      146.70      146.41      8.11 o 
  -6  10   2     1390.29     1343.84     48.59 o 
  -5  10   2      201.50      190.22      8.96 o 
  -4  10   2     3130.78     3036.80     91.81 o 
  -3  10   2      383.98      366.78     16.90 o 
  -2  10   2     2675.14     2507.77     77.89 o 
  -1  10   2      112.94      121.12      9.34 o 
   0  10   2     2366.19     2426.77     77.37 o 
   1  10   2       15.35       17.53      5.36 o 
   2  10   2     1153.40     1168.73     43.29 o 
   3  10   2      636.37      664.71     51.77 o 
 -11  11   2      420.13      442.62     31.01 o 
 -10  11   2      614.27      682.61     27.41 o 
  -9  11   2      183.01      207.35     12.89 o 
  -8  11   2      536.86      561.08     22.76 o 
  -7  11   2     1773.49     1759.26     46.81 o 
  -6  11   2       79.29       76.71      7.25 o 
  -5  11   2     2023.91     1874.97     60.41 o 
  -4  11   2       12.25       11.24      3.57 o 
  -3  11   2     1901.60     1833.41     59.78 o 
  -2  11   2       35.83       30.89      5.43 o 
  -1  11   2     1453.99     1401.75     49.07 o 
   0  11   2      452.71      465.64     22.19 o 
   1  11   2      453.49      447.22     22.29 o 
   2  11   2      843.43      829.74     34.59 o 
 -10  12   2      811.60      973.84     36.76 o 
  -9  12   2      302.73      329.21     17.57 o 
  -8  12   2      966.58     1010.67     44.37 o 
  -7  12   2        6.96       11.80      4.09 o 
  -6  12   2     1108.77     1099.98     66.82 o 
  -5  12   2        0.16        2.10      2.61 o 
  -4  12   2     1141.24     1101.79     50.87 o 
  -3  12   2       74.27       69.55      8.25 o 
  -2  12   2      665.25      631.28     27.27 o 
  -1  12   2      898.51      922.64     45.08 o 
   0  12   2      865.34      848.92     34.93 o 
   1  12   2      499.73      512.42     31.83 o 
  -9  13   2      918.88      995.75     51.54 o 
  -8  13   2       88.19       74.24      9.02 o 
  -7  13   2     1722.62     1751.39     73.60 o 
  -6  13   2        8.37        8.12      3.79 o 
  -5  13   2     1352.59     1306.89     46.75 o 
  -4  13   2       53.30       54.74      7.63 o 
  -3  13   2     1126.37     1067.98     40.81 o 
  -2  13   2      744.02      733.22     31.44 o 
  -1  13   2       68.72       82.29     12.90 o 
  -7  14   2       48.84       48.07      7.58 o 
  -6  14   2      515.73      510.72     24.26 o 
  -5  14   2      195.60      191.39     13.47 o 
   2 -14   3     1283.42     1251.22     69.75 o 
   3 -14   3       96.18       77.98      9.65 o 
   4 -14   3     1147.82     1106.51     34.65 o 
   5 -14   3        4.87        4.46      3.08 o 
   6 -14   3     1158.53     1119.22     35.37 o 
   7 -14   3       84.24       80.00     10.21 o 
   8 -14   3      549.07      689.30     47.66 o 
   0 -13   3      649.24      659.93     28.90 o 
   1 -13   3     1817.96     1768.12     60.51 o 
   2 -13   3       78.26       77.61      7.54 o 
   3 -13   3     1515.92     1519.20     43.19 o 
   4 -13   3      333.55      308.24     14.28 o 
   5 -13   3     1132.48     1112.30     34.22 o 
   6 -13   3      132.09      129.35      9.63 o 
   7 -13   3      403.19      426.84     33.19 o 
   8 -13   3      321.74      364.12     19.89 o 
   9 -13   3      725.20      850.23     52.60 o 
  -1 -12   3      198.87      204.75     19.17 o 
   0 -12   3     1804.59     1863.47     50.15 o 
   1 -12   3      186.25      183.84     16.38 o 
   2 -12   3      990.80      981.38     29.84 o 
   3 -12   3       73.86       72.11      6.85 o 
   4 -12   3     1516.61     1445.92     40.90 o 
   5 -12   3      583.49      558.77     20.35 o 
   6 -12   3     1223.96     1196.88     35.57 o 
   7 -12   3      959.03      970.23     37.04 o 
   8 -12   3      630.08      676.81     28.71 o 
   9 -12   3      811.73      898.44     35.01 o 
  -3 -11   3     1945.35     1949.64     96.85 o 
  -2 -11   3       28.08       26.79      4.21 o 
  -1 -11   3     1431.09     1455.92     40.18 o 
   0 -11   3      203.57      206.35     10.12 o 
   1 -11   3     2012.86     1879.88     92.69 o 
   2 -11   3      627.58      586.40     19.82 o 
   3 -11   3     1625.52     1537.78     48.52 o 
   4 -11   3      343.35      336.90     13.96 o 
   5 -11   3     3257.74     3184.30     79.44 o 
   6 -11   3      968.04      962.92     29.36 o 
   7 -11   3      462.07      494.78     22.38 o 
   8 -11   3     1367.62     1519.21     51.14 o 
   9 -11   3      628.16      630.64     26.37 o 
  10 -11   3     1440.82     1554.23     52.66 o 
  -4 -10   3     1711.32     1748.14     87.65 o 
  -3 -10   3      167.43      182.62     15.99 o 
  -2 -10   3     1298.21     1311.60     41.08 o 
  -1 -10   3        0.52        1.07      1.85 o 
   0 -10   3     2671.65     2542.71     63.67 o 
   1 -10   3      543.20      511.37     17.32 o 
   2 -10   3     2436.31     2304.37     58.18 o 
   3 -10   3     1164.02     1143.51     32.31 o 
   4 -10   3     1525.28     1505.77     40.73 o 
   5 -10   3     3067.46     3002.33     74.34 o 
   6 -10   3     1567.31     1566.26     42.35 o 
   7 -10   3      499.11      536.68     22.66 o 
   8 -10   3      494.23      560.87     23.51 o 
   9 -10   3     1463.61     1551.46     56.03 o 
  10 -10   3       85.91       77.32      8.99 o 
  11 -10   3      337.41      342.70     25.09 o 
  -5  -9   3     1756.97     1921.30     62.86 o 
  -4  -9   3      257.33      288.12     25.90 o 
  -3  -9   3     1807.36     1880.12     57.32 o 
  -2  -9   3       70.37       77.74      6.05 o 
  -1  -9   3     1667.59     1588.76     41.74 o 
   0  -9   3      889.23      786.62     38.24 o 
   1  -9   3     3784.17     3728.46     88.92 o 
   2  -9   3     1935.86     1852.74     47.45 o 
   3  -9   3     2104.39     2078.63     52.76 o 
   4  -9   3      577.35      578.60     21.30 o 
   5  -9   3     2422.26     2426.04     60.59 o 
   6  -9   3     2277.25     2317.37     58.19 o 
   7  -9   3      130.91      124.59      9.03 o 
   8  -9   3     1334.91     1351.17     44.46 o 
   9  -9   3        3.12        1.12      2.62 o 
  10  -9   3     1368.53     1369.49     46.48 o 
  11  -9   3      135.76      142.94     11.05 o 
  -5  -8   3        2.54        4.99      4.36 o 
  -4  -8   3     1447.81     1475.60     49.02 o 
  -3  -8   3      242.26      256.32     12.21 o 
  -2  -8   3     4722.33     4718.24    110.94 o 
  -1  -8   3      620.13      616.25     23.56 o 
   0  -8   3     1699.63     1575.28     54.32 o 
   1  -8   3     1822.69     1809.18     45.62 o 
   2  -8   3     1921.28     1879.40     47.30 o 
   3  -8   3      547.75      530.99     16.99 o 
   4  -8   3      966.24     1011.45     28.05 o 
   5  -8   3     3425.50     3488.12     83.35 o 
   6  -8   3       14.18       27.98     14.80 o 
   7  -8   3     1245.74     1247.27     40.53 o 
   8  -8   3       42.22       45.49      5.80 o 
   9  -8   3     1311.68     1270.65     42.37 o 
  10  -8   3      224.91      212.10     12.90 o 
  11  -8   3     1032.92     1005.51     36.89 o 
  -7  -7   3      876.94      975.79     46.99 o 
  -6  -7   3       19.01       18.53      6.72 o 
  -5  -7   3     1752.33     1744.75     56.34 o 
  -4  -7   3      175.65      183.62      8.33 o 
  -3  -7   3     1824.82     1977.99     49.63 o 
  -2  -7   3     1034.72     1068.99     25.33 o 
  -1  -7   3     3851.45     3917.63     92.24 o 
   0  -7   3     2250.78     2103.92     51.53 o 
   1  -7   3     2164.31     2116.71     51.90 o 
   2  -7   3     2898.07     2917.90     69.90 o 
   3  -7   3     1314.03     1312.91     34.15 o 
   4  -7   3     3444.49     3456.38     71.86 o 
   5  -7   3       11.61       16.14      3.36 o 
   6  -7   3     3705.33     3883.94     92.78 o 
   7  -7   3      199.42      171.28      8.14 o 
   8  -7   3     5485.87     5340.00    127.17 o 
   9  -7   3       80.67       90.31     10.71 o 
  10  -7   3     1125.20     1138.25     33.54 o 
  11  -7   3      285.67      293.65     13.65 o 
  -8  -6   3      767.99      834.80     32.59 o 
  -7  -6   3       27.06       29.49      6.90 o 
  -6  -6   3     1708.69     1771.16     61.54 o 
  -5  -6   3      430.46      422.21     18.48 o 
  -4  -6   3     1397.35     1466.31     34.81 o 
  -3  -6   3     1813.58     1933.94     42.07 o 
  -2  -6   3     5789.93     5732.11    117.05 o 
  -1  -6   3     2246.32     2315.06     69.28 o 
   0  -6   3     2264.97     2179.56     74.58 o 
   1  -6   3     2913.99     2799.49     66.52 o 
   2  -6   3       17.02       16.19      2.51 o 
   3  -6   3     6423.54     6752.68    136.50 o 
   4  -6   3      336.87      312.33     19.28 o 
   5  -6   3     3397.02     3506.55    114.12 o 
   6  -6   3      197.95      185.95      7.97 o 
   7  -6   3     6188.39     6255.57    146.80 o 
   8  -6   3      339.19      318.75     12.46 o 
   9  -6   3     1350.37     1292.82     43.04 o 
  10  -6   3      207.02      206.88     10.55 o 
  11  -6   3      671.43      665.27     23.04 o 
  -8  -5   3       41.51       45.22      6.41 o 
  -7  -5   3     1541.37     1620.23     53.72 o 
  -6  -5   3      500.97      502.82     22.20 o 
  -5  -5   3     4043.11     4154.18     86.17 o 
  -4  -5   3      674.23      673.02     16.97 o 
  -3  -5   3     1516.06     1506.08     33.10 o 
  -2  -5   3     1456.11     1437.97     35.74 o 
  -1  -5   3     1869.57     1979.70     42.04 o 
   0  -5   3     9403.43    10073.09    236.86 o 
   1  -5   3      187.81      226.08      8.08 o 
   2  -5   3     8337.00     8757.74    175.29 o 
   3  -5   3      284.83      293.37     25.17 o 
   4  -5   3    10148.84    10660.88    244.38 o 
   5  -5   3        3.33       14.30      4.65 o 
   6  -5   3     4414.88     4497.41    106.26 o 
   7  -5   3     1349.47     1258.24     33.75 o 
   8  -5   3      882.92      873.45     25.62 o 
   9  -5   3      753.47      733.70     23.09 o 
  10  -5   3      738.92      717.08     32.04 o 
  11  -5   3     1549.95     1649.68     56.36 o 
  -9  -4   3       14.33       13.47      4.04 o 
  -8  -4   3     1375.30     1370.88     46.58 o 
  -7  -4   3       65.84       72.35      6.74 o 
  -6  -4   3     2846.96     2841.72     91.32 o 
  -5  -4   3     1639.09     1568.21     34.86 o 
  -4  -4   3      643.31      608.30     18.35 o 
  -3  -4   3     1126.24     1121.19     25.03 o 
  -2  -4   3      854.48      737.49     17.01 o 
  -1  -4   3     5989.08     6040.57    138.76 o 
   0  -4   3     2022.81     2309.10     47.93 o 
   1  -4   3     6116.04     6285.73    126.14 o 
   2  -4   3      827.26      955.10     56.50 o 
   3  -4   3     9956.04    10502.63    209.39 o 
   4  -4   3     1056.45      991.51     21.97 o 
   5  -4   3      885.89      805.97     22.49 o 
   6  -4   3      673.68      697.15     20.15 o 
   7  -4   3     1569.53     1550.30     40.28 o 
   8  -4   3     1298.59     1287.24     34.96 o 
   9  -4   3      539.52      520.37     20.69 o 
  10  -4   3     1858.76     1902.35     50.82 o 
  11  -4   3       92.08       90.59      8.19 o 
  -9  -3   3     1677.45     1650.94     73.23 o 
  -8  -3   3      208.03      199.22     11.51 o 
  -7  -3   3     2550.10     2430.45     75.31 o 
  -6  -3   3     1087.00     1112.13     30.62 o 
  -5  -3   3      162.40      204.23      6.91 o 
  -4  -3   3      464.91      463.67     11.94 o 
  -3  -3   3      747.06      818.70     18.59 o 
  -2  -3   3    10721.95    11205.29    223.01 o 
  -1  -3   3     1724.05     1694.52     35.29 o 
   0  -3   3    11756.63    11918.30    316.71 o 
   1  -3   3      436.23      475.31     11.10 o 
   2  -3   3    12722.08    12418.55    282.72 o 
   3  -3   3     5806.30     6232.09    124.94 o 
   4  -3   3     2231.07     2204.18     53.32 o 
   5  -3   3      615.06      539.81     15.91 o 
   6  -3   3     1411.29     1429.59     36.69 o 
   7  -3   3     2944.53     3001.22     80.99 o 
   8  -3   3       43.71       48.59      4.95 o 
   9  -3   3     2037.55     2101.69     83.90 o 
  10  -3   3      201.67      218.00     15.36 o 
  11  -3   3     1595.75     1731.40     56.04 o 
 -10  -2   3     1871.46     1925.03     71.34 o 
  -9  -2   3      422.44      396.04     29.01 o 
  -8  -2   3      762.42      738.38     27.70 o 
  -7  -2   3     1139.19     1091.61     37.17 o 
  -6  -2   3      607.37      628.15     19.03 o 
  -5  -2   3     2592.24     2687.19     56.02 o 
  -4  -2   3        4.38        7.27      1.36 o 
  -3  -2   3     6611.63     6889.54    137.94 o 
  -2  -2   3      283.25      283.35      7.48 o 
  -1  -2   3     4684.27     4580.34     92.07 o 
   0  -2   3      311.09      313.15     17.18 o 
   1  -2   3     6555.93     6800.50    135.71 o 
   2  -2   3     1862.13     1882.38     38.91 o 
   3  -2   3     1579.07     1340.38     49.62 o 
   4  -2   3      570.45      574.51     16.14 o 
   5  -2   3     2170.32     2314.26     56.17 o 
   6  -2   3     4467.98     4574.02    107.66 o 
   7  -2   3      902.48      845.89     24.34 o 
   8  -2   3     2053.98     2063.77     52.74 o 
   9  -2   3      227.93      231.15     10.77 o 
  10  -2   3      880.90      902.32     45.72 o 
 -10  -1   3      819.50      819.27     31.64 o 
  -9  -1   3      381.74      380.87     17.91 o 
  -8  -1   3      715.42      650.46     24.94 o 
  -7  -1   3     2478.81     2204.70     69.16 o 
  -6  -1   3     6968.90     6920.04    200.73 o 
  -5  -1   3      194.36      205.22      8.71 o 
  -4  -1   3     6198.02     6539.30    131.15 o 
  -3  -1   3     3243.96     3617.58     73.19 o 
  -2  -1   3     6178.26     6261.38    147.03 o 
  -1  -1   3      941.42      919.87     24.97 o 
   0  -1   3     6746.39     7005.28    138.93 o 
   1  -1   3      761.23      727.78     16.92 o 
   2  -1   3     3069.42     2763.53    138.83 o 
   3  -1   3     8059.08     8714.35    173.75 o 
   4  -1   3     1213.31     1179.05     25.50 o 
   5  -1   3     3793.74     3776.88     89.28 o 
   6  -1   3     1139.97     1122.22     30.01 o 
   7  -1   3     1575.46     1523.64     39.78 o 
   8  -1   3       48.11       43.24      4.75 o 
   9  -1   3     1590.24     1661.62     52.27 o 
  10  -1   3        1.55        4.08      4.77 o 
 -11   0   3      669.02      662.32     27.67 o 
 -10   0   3      486.26      505.21     22.06 o 
  -9   0   3     1057.91     1080.67     38.20 o 
  -8   0   3      828.54      829.99     29.95 o 
  -7   0   3     4985.02     4968.78    175.62 o 
  -6   0   3      825.13      791.69     31.41 o 
  -5   0   3     4211.23     4101.17    156.01 o 
  -4   0   3      303.52      312.19     23.03 o 
  -3   0   3     4228.19     4438.81    101.77 o 
  -2   0   3      132.22      142.63      6.37 o 
  -1   0   3     1302.84     1392.35     32.72 o 
   0   0   3      270.83      313.17      8.90 o 
   1   0   3     6627.75     6769.46    134.88 o 
   2   0   3     7348.42     7495.36    149.42 o 
   3   0   3      908.66      828.59     20.46 o 
   4   0   3     4633.18     4866.47    135.32 o 
   5   0   3      368.57      334.24     11.14 o 
   6   0   3     4824.94     4859.59    150.82 o 
   7   0   3      318.28      317.86     16.42 o 
   8   0   3      923.63      929.42     46.28 o 
   9   0   3       42.94       48.59      8.80 o 
  10   0   3     1096.61     1137.14     59.59 o 
 -11   1   3      311.88      322.93     16.91 o 
 -10   1   3     1289.52     1243.65     91.12 o 
  -9   1   3      482.59      470.95     19.86 o 
  -8   1   3     4746.81     4593.44    136.06 o 
  -7   1   3       86.77       89.44      5.00 o 
  -6   1   3     4308.02     4278.25     86.64 o 
  -5   1   3        7.03       18.14      2.16 o 
  -4   1   3    14372.59    14177.00    548.59 o 
  -3   1   3      264.99      245.02      7.08 o 
  -2   1   3     3037.48     3191.04     73.29 o 
  -1   1   3     5705.94     6127.05    121.29 o 
   0   1   3       13.51       29.06      2.06 o 
   1   1   3     8744.74     8891.12    218.02 o 
   2   1   3     3972.46     4200.93     98.82 o 
   3   1   3     6382.07     6684.52    156.22 o 
   4   1   3      247.13      262.56      7.63 o 
   5   1   3     2596.54     2524.70     69.82 o 
   6   1   3      156.68      144.82     18.94 o 
   7   1   3     1907.91     1934.46     49.49 o 
   8   1   3      366.63      377.02     27.42 o 
   9   1   3     1842.89     1878.47     65.58 o 
 -11   2   3     1353.32     1301.54     45.97 o 
 -10   2   3      160.87      163.16     11.36 o 
  -9   2   3     2209.42     2195.77     69.25 o 
  -8   2   3      277.65      286.26     13.41 o 
  -7   2   3     2691.50     2793.45     70.18 o 
  -6   2   3       70.69       80.57      3.42 o 
  -5   2   3     5594.53     5908.03    118.55 o 
  -4   2   3     3955.12     4189.22     84.39 o 
  -3   2   3     4678.16     4959.74     99.19 o 
  -2   2   3     9052.17     9014.46    348.69 o 
  -1   2   3    16322.88    15033.25    441.32 o 
   0   2   3     1817.57     1730.22     42.52 o 
   1   2   3     2824.29     2829.12     57.39 o 
   2   2   3     3679.56     3679.45     74.55 o 
   3   2   3      619.21      603.46     14.37 o 
   4   2   3     1910.35     2008.72     42.86 o 
   5   2   3      452.27      457.67     32.60 o 
   6   2   3     2742.02     2686.63     65.73 o 
   7   2   3      763.46      739.20     61.19 o 
   8   2   3     1148.97     1179.99     44.23 o 
   9   2   3      150.64      136.76     12.62 o 
 -11   3   3       10.66        8.19      3.62 o 
 -10   3   3     1005.30      938.32     34.23 o 
  -9   3   3        0.30        4.47      4.54 o 
  -8   3   3     3330.84     3226.29     77.38 o 
  -7   3   3     1278.31     1306.16     28.74 o 
  -6   3   3     4204.61     4472.12     90.72 o 
  -5   3   3     5034.04     5299.02    119.43 o 
  -4   3   3     4637.30     4643.38    101.29 o 
  -3   3   3     6552.49     6792.34    135.53 o 
  -2   3   3     4148.31     4421.84     88.61 o 
  -1   3   3     5757.67     5787.91    115.31 o 
   0   3   3     3484.15     3699.54     88.80 o 
   1   3   3     2177.36     2272.28     59.86 o 
   2   3   3      124.38      152.73      6.94 o 
   3   3   3     2127.87     2176.62     45.74 o 
   4   3   3       82.00       82.00      3.91 o 
   5   3   3     1486.31     1497.32     38.39 o 
   6   3   3      451.41      456.47     39.75 o 
   7   3   3      784.96      778.78     31.84 o 
   8   3   3     1063.09     1081.54    142.69 o 
 -12   4   3       42.49       41.97      6.68 o 
 -11   4   3     1043.27     1080.99     49.57 o 
 -10   4   3       67.65       66.28      6.63 o 
  -9   4   3     1979.56     1951.84     61.85 o 
  -8   4   3      244.97      239.12      9.23 o 
  -7   4   3      768.20      769.53     18.00 o 
  -6   4   3     1292.26     1310.14     28.43 o 
  -5   4   3     5201.97     5319.28    113.32 o 
  -4   4   3     5199.45     5408.33    108.68 o 
  -3   4   3      882.64      813.99     17.99 o 
  -2   4   3     3965.13     3820.56    110.98 o 
  -1   4   3     6341.97     6947.71    139.17 o 
   0   4   3     5896.19     6036.62    160.58 o 
   1   4   3      128.80      140.41      5.93 o 
   2   4   3     1711.03     1684.65     36.12 o 
   3   4   3       11.28       17.88      2.00 o 
   4   4   3     3579.96     3520.00     87.71 o 
   5   4   3      392.43      383.22     18.02 o 
   6   4   3      626.44      643.60     26.97 o 
   7   4   3      353.03      344.28     30.27 o 
   8   4   3      467.67      501.51     24.81 o 
 -12   5   3     1132.44     1157.46     42.74 o 
 -11   5   3        5.64        8.23      3.69 o 
 -10   5   3     1240.89     1237.13     42.65 o 
  -9   5   3      849.33      855.89     24.50 o 
  -8   5   3     1435.47     1455.96     37.17 o 
  -7   5   3     1256.40     1210.65     32.41 o 
  -6   5   3     1234.97     1259.17     27.67 o 
  -5   5   3     2690.20     2726.05     56.43 o 
  -4   5   3     1924.15     1983.76     43.94 o 
  -3   5   3     3235.69     3106.32    100.12 o 
  -2   5   3      409.10      450.47     11.19 o 
  -1   5   3     5862.89     6430.21    128.79 o 
   0   5   3      730.18      737.59     18.06 o 
   1   5   3     5308.83     5547.15    133.20 o 
   2   5   3      244.06      251.25     11.18 o 
   3   5   3     4928.44     5075.08    123.75 o 
   4   5   3     1528.44     1521.32     59.97 o 
   5   5   3     1332.92     1358.24     47.55 o 
   6   5   3      161.34      157.13     15.26 o 
   7   5   3      475.53      512.05     24.63 o 
 -12   6   3       91.96       91.66      9.91 o 
 -11   6   3     1053.12     1039.81     38.23 o 
 -10   6   3      446.83      449.82     19.79 o 
  -9   6   3     2778.86     2778.48    119.08 o 
  -8   6   3      640.15      631.67     18.63 o 
  -7   6   3      746.91      770.27     18.58 o 
  -6   6   3      885.06      865.42     20.25 o 
  -5   6   3     1569.61     1563.50     33.88 o 
  -4   6   3     7759.48     7961.95    297.68 o 
  -3   6   3      186.91      223.33     12.05 o 
  -2   6   3     4958.62     4749.50     96.28 o 
  -1   6   3       41.22       43.75      2.81 o 
   0   6   3     6248.55     6568.09    154.83 o 
   1   6   3     1081.95     1014.74     32.90 o 
   2   6   3     3844.13     3868.12     95.89 o 
   3   6   3      434.88      458.36     16.52 o 
   4   6   3     2429.50     2512.81     66.09 o 
   5   6   3      619.91      618.05     26.71 o 
   6   6   3      505.35      523.21     26.38 o 
 -12   7   3     1057.64     1093.10     74.44 o 
 -11   7   3      177.29      180.88     11.96 o 
 -10   7   3      883.70      887.47     32.95 o 
  -9   7   3     2712.18     2780.25     98.90 o 
  -8   7   3      836.03      847.33     20.76 o 
  -7   7   3     2048.78     2125.95     45.77 o 
  -6   7   3      723.92      735.02     18.10 o 
  -5   7   3     3548.63     3649.44     75.56 o 
  -4   7   3       61.49       65.64      3.61 o 
  -3   7   3     2490.72     2607.70     54.87 o 
  -2   7   3       11.37       17.44      2.04 o 
  -1   7   3     5092.67     5272.51    184.39 o 
   0   7   3     2703.73     2764.11     78.41 o 
   1   7   3     2212.20     2219.32     73.36 o 
   2   7   3      625.99      631.33     20.85 o 
   3   7   3     1277.40     1295.73     37.54 o 
   4   7   3     1368.15     1351.28     47.99 o 
   5   7   3      368.68      390.48     20.24 o 
   6   7   3     1033.01     1078.87     50.65 o 
 -12   8   3      430.44      444.00     21.67 o 
 -11   8   3     1038.26     1029.53     38.06 o 
 -10   8   3      939.56      965.13     27.92 o 
  -9   8   3      708.37      731.36     22.09 o 
  -8   8   3     1793.29     1814.44     40.48 o 
  -7   8   3      186.32      198.33      7.54 o 
  -6   8   3     3893.38     3949.31     85.03 o 
  -5   8   3        8.42        7.01      2.44 o 
  -4   8   3     2124.91     1939.89     42.26 o 
  -3   8   3       51.73       56.75      3.64 o 
  -2   8   3     4392.30     4486.88    109.42 o 
  -1   8   3     1249.36     1195.12     45.08 o 
   0   8   3      741.27      710.47     22.41 o 
   1   8   3      813.62      773.79     24.42 o 
   2   8   3      293.85      298.81     14.25 o 
   3   8   3     1273.79     1285.92     84.37 o 
   5   8   3     1668.52     1767.57     82.70 o 
 -11   9   3      517.25      545.75     31.84 o 
 -10   9   3       53.44       58.19      6.75 o 
  -9   9   3     1621.94     1714.79     53.22 o 
  -8   9   3        3.91       10.55      4.11 o 
  -7   9   3     1835.51     1903.70     58.56 o 
  -6   9   3        1.03        4.21      2.79 o 
  -5   9   3     2299.93     2133.69     67.48 o 
  -4   9   3      396.22      384.12     16.52 o 
  -3   9   3     2994.22     2885.48     87.18 o 
  -2   9   3      618.17      643.55     24.96 o 
  -1   9   3      369.81      369.07     17.21 o 
   0   9   3      989.03     1056.16     38.02 o 
   1   9   3      416.14      382.77     18.75 o 
   2   9   3     2242.72     2212.89     96.55 o 
   3   9   3        3.55        2.70      3.43 o 
   4   9   3     1362.85     1294.05     63.47 o 
 -11  10   3      302.45      371.21     25.63 o 
 -10  10   3     1289.16     1392.73     86.18 o 
  -9  10   3       17.32       25.90      5.19 o 
  -8  10   3     1079.15     1140.85     32.06 o 
  -7  10   3      142.28      151.68      8.51 o 
  -6  10   3     2433.06     2280.76     57.31 o 
  -5  10   3      446.33      405.85     17.79 o 
  -4  10   3     1412.86     1353.73     67.30 o 
  -3  10   3      818.57      720.72     27.65 o 
  -2  10   3     1073.97     1126.88     39.85 o 
  -1  10   3     1067.61     1023.20     37.62 o 
   0  10   3      756.13      732.52     29.70 o 
   1  10   3     1391.69     1380.16    106.93 o 
   2  10   3       86.68       87.64     12.72 o 
   3  10   3      927.15      946.25     93.44 o 
 -11  11   3      956.86     1080.90     56.29 o 
 -10  11   3        7.51        8.10      5.27 o 
  -9  11   3      945.98     1037.49     37.11 o 
  -8  11   3       39.94       45.29      5.35 o 
  -7  11   3     1799.31     1812.39     58.71 o 
  -6  11   3      251.32      245.19     13.46 o 
  -5  11   3      823.90      796.15     30.11 o 
  -4  11   3      638.50      596.21     24.59 o 
  -3  11   3     1386.08     1346.17     54.67 o 
  -2  11   3     1322.34     1290.19     67.42 o 
  -1  11   3      354.66      324.15     34.18 o 
   0  11   3     1523.40     1552.00     54.68 o 
   1  11   3        2.21        1.29      3.31 o 
   2  11   3      928.89     1018.68     62.84 o 
 -10  12   3     1129.19     1242.81     60.69 o 
  -9  12   3       43.24       34.15      8.36 o 
  -8  12   3     1503.21     1602.55     54.06 o 
  -7  12   3      522.97      531.03     23.23 o 
  -6  12   3      473.23      466.26     21.16 o 
  -5  12   3      229.65      230.48     13.71 o 
  -4  12   3      546.59      529.22     47.67 o 
  -3  12   3     1424.65     1394.09     75.00 o 
  -2  12   3      205.35      201.13     13.57 o 
  -1  12   3     1666.55     1626.47     57.27 o 
   0  12   3      170.42      177.61     13.40 o 
  -9  13   3      930.04     1009.97     52.09 o 
  -8  13   3      326.82      326.80     29.18 o 
  -7  13   3      729.00      759.96     82.46 o 
  -6  13   3      828.95      828.39     32.88 o 
  -5  13   3      456.18      442.08     21.57 o 
  -4  13   3      959.43     1005.99     38.75 o 
  -3  13   3        5.57        7.44      3.79 o 
  -2  13   3      640.13      700.93     38.22 o 
  -7  14   3      606.97      573.88     40.39 o 
  -6  14   3       81.11       77.39     15.08 o 
   2 -14   4     1007.34     1056.16     50.71 o 
   3 -14   4      314.37      320.53     15.13 o 
   4 -14   4      663.51      681.51     24.69 o 
   5 -14   4      347.95      337.62     20.61 o 
   6 -14   4      985.31     1012.56     39.92 o 
   7 -14   4     1101.06     1234.84     71.25 o 
   0 -13   4       77.36       86.10     12.53 o 
   1 -13   4     1361.89     1355.10     59.43 o 
   2 -13   4      456.18      453.71     21.71 o 
   3 -13   4     1299.45     1253.41     37.39 o 
   4 -13   4      546.21      537.78     20.49 o 
   5 -13   4      368.39      369.68     18.60 o 
   6 -13   4      937.74      955.27     37.56 o 
   7 -13   4      114.68      114.59     17.71 o 
   8 -13   4     1078.63     1163.89     52.67 o 
  -2 -12   4     1566.06     1570.29     81.95 o 
  -1 -12   4      185.65      163.00     16.54 o 
   0 -12   4     2091.64     2148.22     56.60 o 
   1 -12   4      294.26      284.72     12.98 o 
   2 -12   4     1630.72     1571.49     43.68 o 
   3 -12   4      528.49      525.49     19.42 o 
   4 -12   4      693.94      663.32     22.95 o 
   5 -12   4     1806.96     1812.49     63.56 o 
   6 -12   4       57.22       57.20      8.24 o 
   7 -12   4     1598.16     1674.78     56.72 o 
   8 -12   4        5.29        6.38      3.97 o 
   9 -12   4     1252.72     1320.39     47.09 o 
  -3 -11   4     1337.40     1371.36     48.58 o 
  -2 -11   4      673.48      684.29     28.56 o 
  -1 -11   4     1407.25     1437.42     46.73 o 
   0 -11   4      548.19      545.93     20.84 o 
   1 -11   4      788.80      762.67     24.19 o 
   2 -11   4     2294.17     2131.90     55.52 o 
   3 -11   4      457.46      428.12     16.37 o 
   4 -11   4     1347.29     1294.98     37.03 o 
   5 -11   4       85.17       84.17      7.13 o 
   6 -11   4      872.17      912.23     34.45 o 
   7 -11   4       11.38       14.68      4.45 o 
   8 -11   4     1481.45     1543.18     51.93 o 
   9 -11   4      125.22      139.82     11.17 o 
  10 -11   4      666.48      703.30     29.25 o 
  -4 -10   4      929.49      939.88     35.87 o 
  -3 -10   4      378.09      350.73     27.64 o 
  -2 -10   4      575.66      594.96     19.52 o 
  -1 -10   4      677.42      669.90     21.49 o 
   0 -10   4     1837.79     1691.68     44.68 o 
   1 -10   4     3941.04     3729.78     90.09 o 
   2 -10   4       40.49       35.94      4.51 o 
   3 -10   4     2872.37     2783.48     69.47 o 
   4 -10   4      284.10      278.82     12.15 o 
   5 -10   4     4597.93     4394.83    105.77 o 
   6 -10   4       84.51       84.58      8.79 o 
   7 -10   4     1527.55     1572.48     51.50 o 
   8 -10   4      220.41      221.09     13.17 o 
   9 -10   4      985.66     1023.86     50.47 o 
  10 -10   4      339.42      341.09     18.13 o 
  -5  -9   4     1326.29     1419.53     49.10 o 
  -4  -9   4      103.68       96.73      8.94 o 
  -3  -9   4      356.41      365.43     24.64 o 
  -2  -9   4     1243.33     1209.62     33.02 o 
  -1  -9   4       89.22       85.27      6.31 o 
   0  -9   4     3133.92     2976.45     72.55 o 
   1  -9   4      322.66      282.88     13.91 o 
   2  -9   4     4918.16     4855.27    114.59 o 
   3  -9   4      184.44      212.17     12.87 o 
   4  -9   4     3613.01     3538.91     85.67 o 
   5  -9   4       50.92       45.41      4.99 o 
   6  -9   4     1719.70     1737.32     54.87 o 
   7  -9   4       86.47       91.42      8.02 o 
   8  -9   4     1598.97     1579.88     51.01 o 
   9  -9   4      356.54      359.40     17.71 o 
  10  -9   4      788.33      775.21     51.89 o 
  -6  -8   4     1012.41     1100.76     39.96 o 
  -5  -8   4      373.10      374.20     18.37 o 
  -4  -8   4     1205.74     1158.78     41.13 o 
  -3  -8   4     1571.02     1533.37     39.79 o 
  -2  -8   4      541.77      550.13     17.28 o 
  -1  -8   4     1897.27     1889.46     47.96 o 
   0  -8   4      781.73      723.29     21.40 o 
   1  -8   4     5546.49     5536.31    128.67 o 
   2  -8   4       29.22       29.11      4.28 o 
   3  -8   4     2954.52     2960.74     95.73 o 
   4  -8   4     1010.62      991.90     27.83 o 
   5  -8   4     6531.25     6594.56    257.55 o 
   6  -8   4      912.81      895.64     32.36 o 
   7  -8   4     1012.59      978.90     33.55 o 
   8  -8   4      119.85      127.68      9.10 o 
   9  -8   4     1358.30     1344.75     45.15 o 
  10  -8   4     1910.97     1853.65     59.76 o 
  11  -8   4      178.84      188.44     17.44 o 
  -7  -7   4      910.74      980.64     47.36 o 
  -6  -7   4      762.93      779.68     30.41 o 
  -5  -7   4      886.03      888.95     32.67 o 
  -4  -7   4     1407.65     1364.76     45.46 o 
  -3  -7   4     1071.79      953.62     26.21 o 
  -2  -7   4     2226.08     2113.67     51.81 o 
  -1  -7   4       75.31       71.08      5.53 o 
   0  -7   4     1421.18     1399.41     36.11 o 
   1  -7   4        0.16       23.21     21.16 o 
   2  -7   4     4224.97     4284.43    100.50 o 
   3  -7   4      380.27      402.21     13.53 o 
   4  -7   4     1910.39     2063.42     61.42 o 
   5  -7   4     2204.09     2094.22     50.30 o 
   6  -7   4     1560.37     1623.36     56.67 o 
   7  -7   4     2498.58     2384.00     70.55 o 
   8  -7   4     2095.52     1920.39     59.21 o 
   9  -7   4     1874.82     1807.86     57.14 o 
  10  -7   4       96.42       93.87      9.44 o 
  11  -7   4      760.80      752.58     39.18 o 
  -8  -6   4      558.80      605.83     32.93 o 
  -7  -6   4      722.75      779.65     30.17 o 
  -6  -6   4      835.12      840.98     26.15 o 
  -5  -6   4     2409.59     2434.55     62.94 o 
  -4  -6   4      582.37      591.68     19.04 o 
  -3  -6   4     6308.60     6229.79    126.79 o 
  -2  -6   4     1001.49     1010.92     23.39 o 
  -1  -6   4     1972.75     2000.04     64.33 o 
   0  -6   4       95.80      104.68      4.48 o 
   1  -6   4     3674.80     3588.48    100.45 o 
   2  -6   4     2804.28     2996.47     70.94 o 
   3  -6   4     1253.60     1102.76     24.85 o 
   4  -6   4     2758.31     2638.78     55.24 o 
   5  -6   4     2780.85     2699.18     67.69 o 
   6  -6   4     6346.72     6041.71    140.73 o 
   7  -6   4      616.94      579.13     21.88 o 
   8  -6   4     1819.37     1825.31     56.38 o 
   9  -6   4      296.42      321.40     15.54 o 
  10  -6   4     1590.66     1609.89     52.28 o 
  11  -6   4       27.02       33.45      5.25 o 
  -8  -5   4     1094.95     1184.15     42.30 o 
  -7  -5   4      628.43      595.48     24.04 o 
  -6  -5   4     3200.31     3153.41     79.64 o 
  -5  -5   4      696.25      656.11     20.64 o 
  -4  -5   4     1925.77     1909.02     41.48 o 
  -3  -5   4       66.27       70.11      3.61 o 
  -2  -5   4     3807.68     3648.12     75.15 o 
  -1  -5   4        7.00        3.69      1.78 o 
   0  -5   4     4232.28     4232.57     86.07 o 
   1  -5   4      592.71      610.95     14.46 o 
   2  -5   4     2392.54     2470.22     51.49 o 
   3  -5   4     2774.83     2933.77     70.85 o 
   4  -5   4     3690.08     3613.82     74.12 o 
   5  -5   4     2158.51     2168.09     45.80 o 
   6  -5   4      150.47      148.63     12.72 o 
   7  -5   4     2383.50     2245.85     66.47 o 
   8  -5   4      108.90       93.28      6.30 o 
   9  -5   4     1604.47     1583.31     50.37 o 
  10  -5   4       76.55       78.60      8.54 o 
  11  -5   4     1052.07     1139.91     42.34 o 
  -9  -4   4      417.93      417.06     19.82 o 
  -8  -4   4      793.58      791.12     30.37 o 
  -7  -4   4     1824.72     1775.77     57.67 o 
  -6  -4   4      284.96      283.34     11.52 o 
  -5  -4   4     3575.79     3551.48     87.54 o 
  -4  -4   4       41.08       36.24      2.83 o 
  -3  -4   4     4538.86     4739.12     96.29 o 
  -2  -4   4      213.08      190.48      5.93 o 
  -1  -4   4     4984.94     4925.93     99.51 o 
   0  -4   4     2871.87     2732.68     56.19 o 
   1  -4   4     3631.60     3848.72     78.12 o 
   2  -4   4     1616.48     1474.16     31.46 o 
   3  -4   4     3638.40     3796.22    156.08 o 
   4  -4   4     2294.26     2202.94     58.41 o 
   5  -4   4      105.39      127.90      7.58 o 
   6  -4   4     1045.16     1043.24     33.42 o 
   7  -4   4        3.91        7.50      2.88 o 
   8  -4   4     2321.49     2388.64     70.78 o 
   9  -4   4      195.96      223.40     15.27 o 
  10  -4   4     1685.44     1730.16     72.35 o 
 -10  -3   4     1289.03     1328.35     47.05 o 
  -9  -3   4      512.25      525.61     22.81 o 
  -8  -3   4      909.20      884.64     32.47 o 
  -7  -3   4      160.09      147.21      7.64 o 
  -6  -3   4     1306.39     1235.93     34.06 o 
  -5  -3   4      314.93      287.49     10.80 o 
  -4  -3   4     2097.11     2086.03     43.96 o 
  -3  -3   4      752.87      750.42     17.29 o 
  -2  -3   4     3129.00     2981.80     61.16 o 
  -1  -3   4     7364.15     7930.33    158.32 o 
   0  -3   4     7737.08     8079.43    161.31 o 
   1  -3   4       17.40       17.27      3.86 o 
   2  -3   4     5644.53     6029.47    120.97 o 
   3  -3   4     3756.80     3715.03     75.70 o 
   4  -3   4      301.39      339.56      9.77 o 
   5  -3   4     1193.92     1178.40     32.55 o 
   6  -3   4        0.45        6.07      4.18 o 
   7  -3   4     2642.24     2711.03     78.44 o 
   8  -3   4      501.52      506.70     20.10 o 
   9  -3   4      933.71      984.29     29.32 o 
  10  -3   4      117.66      138.15     10.14 o 
 -10  -2   4      512.45      529.65     23.48 o 
  -9  -2   4     1573.23     1474.32     49.96 o 
  -8  -2   4      117.54      117.55      8.46 o 
  -7  -2   4     1612.36     1567.91     41.65 o 
  -6  -2   4        0.97        3.17      2.38 o 
  -5  -2   4     3726.42     3897.58     79.78 o 
  -4  -2   4     2469.45     2385.95     49.70 o 
  -3  -2   4     7587.38     7813.99    156.38 o 
  -2  -2   4     3534.56     3629.89     73.62 o 
  -1  -2   4     2493.41     2400.56     49.18 o 
   0  -2   4     3062.70     3130.47     63.65 o 
   1  -2   4     1996.50     2011.98     41.87 o 
   2  -2   4     3836.05     3886.34     78.79 o 
   3  -2   4      320.14      332.12     17.02 o 
   4  -2   4     5096.24     5187.25    104.77 o 
   5  -2   4       14.45       20.88      5.18 o 
   6  -2   4     6127.67     6438.59    150.51 o 
   7  -2   4      227.62      222.23     16.95 o 
   8  -2   4     1497.34     1572.35     42.05 o 
   9  -2   4      174.98      175.01      9.37 o 
  10  -2   4      932.69      978.50     30.23 o 
 -10  -1   4     1677.33     1726.22     58.05 o 
  -9  -1   4       28.18       26.24      4.84 o 
  -8  -1   4     1959.72     1817.74     58.49 o 
  -7  -1   4       15.67       16.48      2.87 o 
  -6  -1   4     6254.21     6083.28    317.06 o 
  -5  -1   4     2144.47     2026.55     72.29 o 
  -4  -1   4     5875.70     5904.15    153.30 o 
  -3  -1   4       18.42       32.12      2.97 o 
  -2  -1   4    11533.31    12422.75    326.28 o 
  -1  -1   4     5845.82     5796.31    161.33 o 
   0  -1   4      194.38      201.67      8.63 o 
   1  -1   4     4727.92     4685.67    125.11 o 
   2  -1   4       58.13       77.77      6.22 o 
   3  -1   4     9534.61    10426.87    286.87 o 
   4  -1   4       57.75       76.81      4.92 o 
   5  -1   4     3962.44     4189.61    139.68 o 
   6  -1   4       22.18       22.42      3.23 o 
   7  -1   4     2029.74     2025.52     61.99 o 
   8  -1   4      744.22      756.87     32.67 o 
   9  -1   4      830.23      875.27     27.24 o 
  10  -1   4      214.66      211.07     15.08 o 
 -11   0   4     1296.11     1326.37     47.14 o 
 -10   0   4       58.61       63.52      7.42 o 
  -9   0   4     2199.24     2151.38     68.78 o 
  -8   0   4     1073.36      960.29     46.33 o 
  -7   0   4     7286.93     7173.12    170.48 o 
  -6   0   4     2730.02     2802.70    123.13 o 
  -5   0   4     2928.09     3143.16     73.47 o 
  -4   0   4      224.86      185.09     13.18 o 
  -3   0   4     8930.45     9652.51    275.01 o 
  -2   0   4     8463.44     8738.08    242.57 o 
  -1   0   4       26.21       35.36      3.97 o 
   0   0   4     4313.85     4446.38    102.07 o 
   1   0   4      288.79      287.84      9.38 o 
   2   0   4     8810.90     8710.09    173.88 o 
   3   0   4      721.26      780.56     17.79 o 
   4   0   4     3266.07     3408.53    103.05 o 
   5   0   4      434.55      413.30     15.31 o 
   6   0   4     4243.56     4368.66    199.14 o 
   7   0   4      691.85      736.57     23.65 o 
   8   0   4      220.29      213.94     11.44 o 
   9   0   4      861.37      869.27     53.64 o 
 -11   1   4       65.34       66.83      7.92 o 
 -10   1   4     2048.19     1976.85     64.46 o 
  -9   1   4      918.32      883.09     32.18 o 
  -8   1   4     1893.27     1952.08     61.81 o 
  -7   1   4      346.29      352.94     11.75 o 
  -6   1   4     3309.22     3403.24     69.63 o 
  -5   1   4     3195.81     3353.42     68.52 o 
  -4   1   4     3809.41     4028.20    117.01 o 
  -3   1   4     4849.04     4969.45    158.67 o 
  -2   1   4       38.45       42.86      3.75 o 
  -1   1   4     7119.22     7475.05    169.96 o 
   0   1   4       18.32       25.27      3.07 o 
   1   1   4     7103.70     7511.65    168.50 o 
   2   1   4       84.88       74.45      3.58 o 
   3   1   4     3548.22     3475.42     79.62 o 
   4   1   4      266.94      289.05     10.62 o 
   5   1   4     1511.64     1540.26     39.40 o 
   6   1   4      670.80      653.52     22.51 o 
   7   1   4      192.46      219.74     15.54 o 
   8   1   4     1339.12     1338.44     49.09 o 
   9   1   4      315.27      337.24     19.62 o 
 -11   2   4     1418.75     1356.67     47.65 o 
 -10   2   4      341.66      322.88     15.97 o 
  -9   2   4      645.37      678.73     27.40 o 
  -8   2   4     1020.38      976.25     33.70 o 
  -7   2   4      820.42      862.36     19.95 o 
  -6   2   4     2674.47     2568.21     53.41 o 
  -5   2   4       91.17      116.70      3.99 o 
  -4   2   4     8307.07     8525.81    169.91 o 
  -3   2   4      221.54      221.23      5.83 o 
  -2   2   4    17102.42    15600.36    944.78 o 
  -1   2   4       23.92       29.33      2.41 o 
   0   2   4     5480.91     5649.38    133.93 o 
   1   2   4       13.15       27.50      2.44 o 
   2   2   4     6606.02     7146.14    143.31 o 
   3   2   4      916.53      892.07     20.31 o 
   4   2   4      186.15      193.00      6.47 o 
   5   2   4     1850.43     1819.62     70.05 o 
   6   2   4     1095.03     1053.47     38.66 o 
   7   2   4     1780.28     1652.17     57.27 o 
   8   2   4       94.72      104.10     15.71 o 
 -11   3   4        2.50       -0.31      2.87 o 
 -10   3   4      830.15      817.11     48.73 o 
  -9   3   4      592.29      582.90     31.67 o 
  -8   3   4      566.09      537.41     43.42 o 
  -7   3   4     2708.55     2869.93     59.52 o 
  -6   3   4        8.52       15.37      2.13 o 
  -5   3   4     6352.89     6413.14    128.75 o 
  -4   3   4       26.93       22.75      1.76 o 
  -3   3   4     8957.88     8996.20    179.10 o 
  -2   3   4      227.47      268.18      8.90 o 
  -1   3   4    13913.89    14665.44    343.02 o 
   0   3   4      446.54      436.01     13.49 o 
   1   3   4     4200.57     4274.28     86.61 o 
   2   3   4      374.44      398.77     10.51 o 
   3   3   4     1319.09     1370.67     30.22 o 
   4   3   4      370.73      337.66     12.58 o 
   5   3   4     1479.75     1429.33     48.95 o 
   6   3   4     2751.31     2600.49    108.78 o 
   7   3   4      168.66      166.45     12.50 o 
   8   3   4     1017.71      997.25     40.26 o 
 -12   4   4      469.18      470.45     22.19 o 
 -11   4   4      970.74      956.40     35.59 o 
 -10   4   4      235.14      231.50     15.81 o 
  -9   4   4      810.95      769.58     32.70 o 
  -8   4   4     2584.68     2551.90     78.10 o 
  -7   4   4       37.12       37.40      3.12 o 
  -6   4   4     2937.62     2897.99     59.90 o 
  -5   4   4        1.18        5.92      2.47 o 
  -4   4   4     6029.16     6073.89    121.79 o 
  -3   4   4       31.30       41.02      3.72 o 
  -2   4   4    13746.39    14497.07    546.91 o 
  -1   4   4       60.62       76.00      4.28 o 
   0   4   4     1482.95     1459.65     37.86 o 
   1   4   4     2620.55     2598.59     61.13 o 
   2   4   4     1487.79     1495.56     39.53 o 
   3   4   4     3315.79     3285.68     81.60 o 
   4   4   4     1089.54     1151.49     33.00 o 
   5   4   4     1663.31     1616.22     55.06 o 
   6   4   4      165.69      160.41     13.63 o 
   7   4   4     1060.09     1000.54     41.55 o 
 -12   5   4      825.79      830.83     33.15 o 
 -11   5   4      663.08      668.33     28.94 o 
 -10   5   4      778.11      775.26     29.39 o 
  -9   5   4     1828.96     1768.48     63.38 o 
  -8   5   4      299.80      307.54      9.76 o 
  -7   5   4     3450.34     3515.99     72.62 o 
  -6   5   4      305.18      282.87     11.32 o 
  -5   5   4     5617.32     5613.85    113.48 o 
  -4   5   4       20.53       14.86      1.77 o 
  -3   5   4      233.73      217.14      8.00 o 
  -2   5   4     2220.31     2244.50     46.78 o 
  -1   5   4     2465.19     2472.93     61.68 o 
   0   5   4     4323.34     4276.10    104.20 o 
   1   5   4     3082.74     2841.53     71.20 o 
   2   5   4     3962.62     3941.26    106.70 o 
   3   5   4      846.81      827.17     25.32 o 
   4   5   4     2576.31     2685.79     69.70 o 
   5   5   4      234.18      233.14     15.18 o 
   6   5   4      861.28      865.17     46.44 o 
   7   5   4        6.37        7.35      9.63 o 
 -12   6   4     1233.82     1296.96     62.08 o 
 -11   6   4      162.68      160.06     11.13 o 
 -10   6   4     2009.81     1911.92     61.77 o 
  -9   6   4      716.21      699.63     26.38 o 
  -8   6   4     2299.30     2346.35     50.08 o 
  -7   6   4        5.09        6.81      1.91 o 
  -6   6   4     2040.43     1991.74     42.67 o 
  -5   6   4      169.30      179.15      6.16 o 
  -4   6   4     1801.65     1671.16     63.09 o 
  -3   6   4     4147.60     4251.12     87.05 o 
  -2   6   4      845.82      790.53     18.41 o 
  -1   6   4     3001.31     3256.76     80.22 o 
   0   6   4     2060.40     2055.28     62.35 o 
   1   6   4     5686.99     5779.42    140.13 o 
   2   6   4       59.05       63.88      5.81 o 
   3   6   4     2314.59     2324.26     61.24 o 
   4   6   4        2.12       15.22      4.36 o 
   5   6   4     1118.08     1123.20     42.44 o 
   6   6   4        7.78        8.18      4.06 o 
 -12   7   4      199.00      179.82     12.62 o 
 -11   7   4     1162.50     1163.30     41.87 o 
 -10   7   4        0.44        2.47      3.02 o 
  -9   7   4     3638.57     3715.34     89.22 o 
  -8   7   4        0.81        3.95      2.14 o 
  -7   7   4     1223.94     1237.59     28.25 o 
  -6   7   4      289.69      284.36      8.88 o 
  -5   7   4     2120.35     2075.90     44.71 o 
  -4   7   4     2045.80     1802.05     58.69 o 
  -3   7   4      768.07      725.51     21.17 o 
  -2   7   4     1586.52     1557.31     41.17 o 
  -1   7   4     1729.43     1760.41     46.39 o 
   0   7   4     5529.25     5695.86    138.35 o 
   1   7   4      128.14      128.44      7.58 o 
   2   7   4      796.32      801.42     25.60 o 
   3   7   4      131.03      128.90      8.34 o 
   4   7   4     2840.72     2759.68     89.23 o 
   5   7   4      288.46      281.82     20.81 o 
 -12   8   4     1176.42     1192.97     44.04 o 
 -11   8   4       36.09       39.78      8.99 o 
 -10   8   4     1279.80     1284.91     44.77 o 
  -9   8   4        0.62        1.70      2.18 o 
  -8   8   4     1640.83     1692.24     37.99 o 
  -7   8   4      732.26      760.16     26.40 o 
  -6   8   4     1662.13     1664.94     37.06 o 
  -5   8   4     1391.54     1357.59     67.40 o 
  -4   8   4     1641.87     1565.10     41.36 o 
  -3   8   4     1823.75     1832.24     47.75 o 
  -2   8   4      859.96      863.14     33.76 o 
  -1   8   4     1306.44     1296.56     36.24 o 
   0   8   4        1.31        2.68      3.16 o 
   1   8   4      966.21      952.27     29.33 o 
   2   8   4        0.04        3.18      3.14 o 
   3   8   4     1458.25     1513.23     44.17 o 
   4   8   4      520.66      511.52     33.84 o 
 -11   9   4      265.26      280.65     20.54 o 
 -10   9   4       52.48       51.59      7.16 o 
  -9   9   4     1790.35     1896.48     73.46 o 
  -8   9   4      698.35      708.78     28.04 o 
  -7   9   4     1767.72     1857.05     46.90 o 
  -6   9   4      499.04      470.02     17.23 o 
  -5   9   4     1479.26     1394.75     37.88 o 
  -4   9   4     1593.64     1484.31     48.14 o 
  -3   9   4      481.69      485.44     30.57 o 
  -2   9   4      484.93      512.55     25.48 o 
  -1   9   4      181.67      178.65     11.30 o 
   0   9   4     2083.72     2023.54     71.47 o 
   1   9   4      144.80      140.81     12.54 o 
   2   9   4     1465.57     1451.47     80.67 o 
   3   9   4      652.72      655.63     75.71 o 
 -11  10   4       22.40       37.96      8.90 o 
 -10  10   4     1525.36     1691.12     77.03 o 
  -9  10   4      584.38      665.67     41.49 o 
  -8  10   4      556.70      581.28     25.49 o 
  -7  10   4      914.47      887.82     32.03 o 
  -6  10   4     1638.25     1539.98     50.22 o 
  -5  10   4     2118.32     2025.17     64.06 o 
  -4  10   4       16.74       14.28      3.75 o 
  -3  10   4      950.90      886.09     32.67 o 
  -2  10   4       40.09       39.85      7.27 o 
  -1  10   4     1581.23     1530.96     74.89 o 
   0  10   4      191.01      196.82     13.19 o 
   1  10   4     1169.99     1149.85     43.35 o 
   2  10   4      286.89      280.87     17.03 o 
 -11  11   4      737.59      889.57     48.60 o 
 -10  11   4      662.46      743.28     40.04 o 
  -9  11   4      721.04      761.50     40.23 o 
  -8  11   4      765.48      745.54     29.00 o 
  -7  11   4     1114.67     1056.27     37.68 o 
  -6  11   4     1519.26     1465.12     49.15 o 
  -5  11   4      150.81      153.49     10.47 o 
  -4  11   4     2021.82     1942.08    122.29 o 
  -3  11   4       28.16       25.15      5.00 o 
  -2  11   4     1912.66     2035.40     67.25 o 
  -1  11   4      417.23      424.07     21.31 o 
   0  11   4     1169.40     1205.61     55.15 o 
   1  11   4      122.66      121.02     11.49 o 
 -10  12   4      699.63      775.54     42.23 o 
  -9  12   4      782.69      865.18     45.33 o 
  -8  12   4      201.15      209.12     15.54 o 
  -7  12   4     1273.45     1258.48     44.37 o 
  -6  12   4       42.40       37.17      6.11 o 
  -5  12   4     1243.41     1207.77     43.42 o 
  -4  12   4      115.25      117.01     10.21 o 
  -3  12   4     1802.52     1794.45     72.53 o 
  -2  12   4      103.55      110.43     10.65 o 
  -1  12   4     1094.37     1123.66     66.61 o 
  -8  13   4     1181.86     1139.52     42.05 o 
  -7  13   4        0.77        2.36      3.00 o 
  -6  13   4     1293.83     1321.62     47.46 o 
  -5  13   4       20.27       20.91      5.24 o 
  -4  13   4     1411.30     1447.93     51.90 o 
  -3  13   4      111.54      103.23     11.22 o 
   2 -14   5      151.92      160.20     12.61 o 
   3 -14   5     1010.82     1077.26     40.70 o 
   4 -14   5       31.47       38.06      7.05 o 
   5 -14   5     1239.62     1278.75     47.42 o 
   6 -14   5        1.39       -0.38      3.46 o 
   0 -13   5      861.92      905.32     39.06 o 
   1 -13   5      199.59      214.77     12.41 o 
   2 -13   5     1937.11     1987.79     64.41 o 
   3 -13   5       38.37       39.48      9.44 o 
   4 -13   5     1988.60     2014.41     68.83 o 
   5 -13   5       71.43       72.35      9.23 o 
   6 -13   5     1942.97     2058.32     68.32 o 
   7 -13   5      131.74      128.75     11.75 o 
   8 -13   5      754.69      782.05     50.79 o 
  -2 -12   5      159.54      154.30     18.81 o 
  -1 -12   5      990.27      954.97     37.72 o 
   0 -12   5      163.21      172.13      9.68 o 
   1 -12   5     1268.56     1277.30     43.80 o 
   2 -12   5       73.32       71.08      8.19 o 
   3 -12   5     2481.83     2479.32     77.22 o 
   4 -12   5       78.92       71.02     10.90 o 
   5 -12   5     1488.72     1412.89     49.25 o 
   6 -12   5       95.95      105.15     10.15 o 
   7 -12   5      886.86      987.04     37.78 o 
   8 -12   5      298.80      314.52     17.68 o 
   9 -12   5      647.04      658.77     43.49 o 
  -3 -11   5      359.86      360.22     19.11 o 
  -2 -11   5     1564.96     1601.10     55.17 o 
  -1 -11   5      133.24      136.40     10.92 o 
   0 -11   5     1931.63     1993.87     52.22 o 
   1 -11   5        0.25        2.27      2.57 o 
   2 -11   5     2731.33     2656.87     80.61 o 
   3 -11   5        8.20       12.14      3.83 o 
   4 -11   5     1410.28     1369.86     46.79 o 
   5 -11   5      454.87      470.48     17.32 o 
   6 -11   5      859.94      859.44     40.53 o 
   7 -11   5      933.90      963.21     36.11 o 
   8 -11   5      588.18      571.31     24.95 o 
   9 -11   5      983.48     1074.76     39.74 o 
  -4 -10   5      516.66      543.41     24.62 o 
  -3 -10   5     1549.02     1592.95     54.36 o 
  -2 -10   5        0.80        5.95      4.27 o 
  -1 -10   5     1522.60     1522.22     40.71 o 
   0 -10   5       44.39       39.89      4.57 o 
   1 -10   5     1773.31     1845.28     57.49 o 
   2 -10   5      208.43      203.60     11.70 o 
   3 -10   5     1327.36     1328.68     44.30 o 
   4 -10   5      582.38      604.60     24.57 o 
   5 -10   5     2344.88     2421.00     61.34 o 
   6 -10   5     1765.01     1727.33     55.89 o 
   7 -10   5      486.54      484.39     42.57 o 
   8 -10   5     1336.89     1377.63     63.13 o 
   9 -10   5      152.15      140.90     10.78 o 
  10 -10   5      672.55      624.02     27.25 o 
  -5  -9   5      475.68      470.98     22.11 o 
  -4  -9   5     1558.36     1568.67     53.20 o 
  -3  -9   5        0.47        1.46      2.69 o 
  -2  -9   5     2047.36     1971.65     63.77 o 
  -1  -9   5        1.16        1.81      2.18 o 
   0  -9   5     3263.01     3230.91     82.12 o 
   1  -9   5     2003.99     1928.88     59.01 o 
   2  -9   5     1859.29     1800.07     55.85 o 
   3  -9   5      494.90      521.71     17.25 o 
   4  -9   5     3316.45     3387.97     82.03 o 
   5  -9   5     2117.74     2151.46     74.03 o 
   6  -9   5      164.23      170.20     13.63 o 
   7  -9   5     2348.99     2150.25     66.25 o 
   8  -9   5      551.35      507.84     21.79 o 
   9  -9   5     2372.38     2299.32     96.01 o 
  10  -9   5       14.93       17.56      5.00 o 
  -6  -8   5       34.06       33.51      6.03 o 
  -5  -8   5     1181.56     1227.87     53.15 o 
  -4  -8   5      280.95      261.96     14.46 o 
  -3  -8   5     2406.04     2287.04     71.95 o 
  -2  -8   5      234.01      213.26      9.06 o 
  -1  -8   5     2767.95     2577.27     63.00 o 
   0  -8   5      297.33      303.32     11.27 o 
   1  -8   5     2922.22     2904.01     70.28 o 
   2  -8   5     1575.64     1639.46     48.55 o 
   3  -8   5      825.41      846.75     24.22 o 
   4  -8   5     4096.83     4337.76    102.30 o 
   5  -8   5     1487.99     1350.93     59.13 o 
   6  -8   5     1107.35     1091.37     36.54 o 
   7  -8   5      233.64      219.86     12.11 o 
   8  -8   5     2066.12     1999.76     62.53 o 
   9  -8   5       90.48       76.36      8.66 o 
  10  -8   5      716.46      713.70     28.79 o 
  -6  -7   5     1629.32     1750.33     57.75 o 
  -5  -7   5      273.69      292.41     15.21 o 
  -4  -7   5     3256.78     3082.21     93.51 o 
  -3  -7   5      348.26      331.68     15.81 o 
  -2  -7   5     1777.21     1699.00     49.28 o 
  -1  -7   5      852.18      790.16     26.23 o 
   0  -7   5     2615.02     2682.14     64.63 o 
   1  -7   5     2454.32     2474.09     59.97 o 
   2  -7   5      719.13      795.98     22.41 o 
   3  -7   5     1624.03     1531.73     38.96 o 
   4  -7   5      729.08      724.50     20.64 o 
   5  -7   5     4196.20     3978.92     93.41 o 
   6  -7   5        0.39        1.28      1.71 o 
   7  -7   5     1912.82     1859.16     48.43 o 
   8  -7   5       44.14       39.09      5.76 o 
   9  -7   5     1695.43     1668.37     45.49 o 
  10  -7   5      532.83      535.92     23.39 o 
  -8  -6   5       54.02       44.68      8.17 o 
  -7  -6   5      565.95      572.25     37.85 o 
  -6  -6   5        1.39        2.92      2.21 o 
  -5  -6   5     2784.95     2672.71     68.72 o 
  -4  -6   5      227.76      233.63     10.15 o 
  -3  -6   5     4217.60     4183.10     86.45 o 
  -2  -6   5       79.74       92.87      4.22 o 
  -1  -6   5      693.66      659.88     16.18 o 
   0  -6   5     2150.86     2232.44     47.32 o 
   1  -6   5     1074.46      958.01     26.51 o 
   2  -6   5     2501.46     2452.59     51.65 o 
   3  -6   5        8.68       23.10      5.02 o 
   4  -6   5     3452.48     3312.04     68.85 o 
   5  -6   5        4.29       20.11      3.83 o 
   6  -6   5     2859.28     2718.88    105.87 o 
   7  -6   5      102.46      106.88      6.59 o 
   8  -6   5      950.24      968.43     30.01 o 
   9  -6   5      268.89      246.21     26.29 o 
  10  -6   5     1127.64     1166.32     34.69 o 
  -8  -5   5     2161.28     2236.55     72.38 o 
  -7  -5   5       88.00       80.12     10.08 o 
  -6  -5   5     3129.25     3177.05     80.42 o 
  -5  -5   5      278.65      271.86     11.28 o 
  -4  -5   5      982.72     1037.52     29.33 o 
  -3  -5   5      535.70      539.48     13.84 o 
  -2  -5   5     3398.51     3452.80     71.25 o 
  -1  -5   5     3186.93     3116.72     64.44 o 
   0  -5   5      878.96      922.26     21.00 o 
   1  -5   5     5444.87     5492.74    111.02 o 
   2  -5   5      139.49      131.20      4.92 o 
   3  -5   5     1982.44     1942.90     41.42 o 
   4  -5   5       30.88       41.24      3.51 o 
   5  -5   5     4561.57     4330.81    102.37 o 
   6  -5   5     1083.36      972.43     27.20 o 
   7  -5   5     3439.28     3256.41     79.75 o 
   8  -5   5      123.61      131.27      8.84 o 
   9  -5   5     1141.38     1170.33     33.90 o 
  10  -5   5     1061.62     1087.17     55.93 o 
  -9  -4   5     1448.45     1532.38     52.61 o 
  -8  -4   5       86.05       79.23      8.30 o 
  -7  -4   5     2187.73     2132.12     55.88 o 
  -6  -4   5      487.05      437.63     15.58 o 
  -5  -4   5     1534.27     1480.89     39.77 o 
  -4  -4   5     1516.87     1435.89     38.18 o 
  -3  -4   5     6375.15     6117.22    123.48 o 
  -2  -4   5     3370.39     3289.26     79.04 o 
  -1  -4   5     2561.68     2416.87     50.30 o 
   0  -4   5     2833.34     2746.14     56.78 o 
   1  -4   5      303.79      318.59      9.71 o 
   2  -4   5     4769.73     4882.52     98.97 o 
   3  -4   5       10.95       13.58      2.43 o 
   4  -4   5     2430.04     2406.59     59.20 o 
   5  -4   5        6.75       11.14      3.02 o 
   6  -4   5     2521.66     2583.26     63.81 o 
   7  -4   5      552.45      539.34     17.68 o 
   8  -4   5     1577.88     1554.19     41.93 o 
   9  -4   5      858.71      858.49     35.37 o 
  10  -4   5      449.96      453.00     17.69 o 
 -10  -3   5     1759.58     1781.09     95.68 o 
  -9  -3   5      154.45      157.02     10.81 o 
  -8  -3   5     1196.04     1166.73     40.82 o 
  -7  -3   5      817.64      767.58     23.43 o 
  -6  -3   5     3097.21     3084.76     77.12 o 
  -5  -3   5     1506.75     1525.71     40.46 o 
  -4  -3   5     1381.87     1398.84     30.63 o 
  -3  -3   5     6040.65     5899.54    119.16 o 
  -2  -3   5     1716.52     1746.12     36.86 o 
  -1  -3   5     7125.59     7409.27    148.29 o 
   0  -3   5     3676.38     4059.04     82.40 o 
   1  -3   5     6074.09     6354.92    127.69 o 
   2  -3   5        9.59        9.80      2.25 o 
   3  -3   5     5876.67     5925.34    136.48 o 
   4  -3   5      316.05      312.08      8.63 o 
   5  -3   5      908.72     1019.95     39.17 o 
   6  -3   5     1810.44     1809.35     48.94 o 
   7  -3   5      842.71      915.45     38.97 o 
   8  -3   5     1752.89     1819.98     60.90 o 
   9  -3   5      354.53      333.00     13.99 o 
  10  -3   5     1520.79     1614.92     72.62 o 
 -10  -2   5       39.65       40.43      6.45 o 
  -9  -2   5      675.61      616.35     25.36 o 
  -8  -2   5      234.92      217.85     12.13 o 
  -7  -2   5     1502.00     1389.77     40.09 o 
  -6  -2   5     3543.96     3432.17    119.26 o 
  -5  -2   5      774.58      773.16     22.61 o 
  -4  -2   5     6276.70     6241.06    148.75 o 
  -3  -2   5      523.64      481.33     14.73 o 
  -2  -2   5     5748.66     5855.90    117.55 o 
  -1  -2   5      239.47      258.58      8.17 o 
   0  -2   5    11085.30    12026.95    238.35 o 
   1  -2   5      193.06      286.47     10.79 o 
   2  -2   5     4202.57     4280.64     86.86 o 
   3  -2   5     1008.80      989.60     30.83 o 
   4  -2   5     1383.44     1246.21     37.74 o 
   5  -2   5     1230.49     1295.58     41.91 o 
   6  -2   5     1589.23     1749.35     47.61 o 
   7  -2   5     1463.90     1445.68     40.13 o 
   8  -2   5      261.48      291.31     14.80 o 
   9  -2   5     1471.91     1519.93     60.28 o 
  10  -2   5       32.01       29.97      9.08 o 
 -10  -1   5      907.96      926.48     35.43 o 
  -9  -1   5      660.09      629.21     25.40 o 
  -8  -1   5      976.24      942.60     33.77 o 
  -7  -1   5     2701.52     2556.25     79.45 o 
  -6  -1   5       59.85       65.08      6.65 o 
  -5  -1   5     3590.58     3428.99    150.03 o 
  -4  -1   5      101.38       92.07      5.14 o 
  -3  -1   5     8212.19     8526.11    237.18 o 
  -2  -1   5       51.17       53.72      3.82 o 
  -1  -1   5    16902.65    17781.17    633.08 o 
   0  -1   5     1940.71     1956.85     40.73 o 
   1  -1   5     5201.61     5150.47    155.32 o 
   2  -1   5     3165.73     3420.74     80.39 o 
   3  -1   5     5661.33     5740.76    197.97 o 
   4  -1   5     1439.51     1314.27     29.03 o 
   5  -1   5     1100.40     1070.90     28.89 o 
   6  -1   5     1527.34     1526.29     39.91 o 
   7  -1   5       14.72       22.83      9.28 o 
   8  -1   5     1361.67     1392.72     57.30 o 
   9  -1   5        0.61       -2.12      3.18 o 
 -11   0   5      940.98      958.53     36.57 o 
 -10   0   5      701.75      692.69     27.97 o 
  -9   0   5      406.11      407.66     18.41 o 
  -8   0   5     1901.26     1869.38     60.04 o 
  -7   0   5      676.65      678.63     20.17 o 
  -6   0   5     3975.28     3846.49    190.43 o 
  -5   0   5       34.38       37.29      9.54 o 
  -4   0   5     3182.15     3281.42     97.13 o 
  -3   0   5       35.73       36.08      6.62 o 
  -2   0   5     5337.98     5642.82    129.55 o 
  -1   0   5     4349.87     4852.90    111.65 o 
   0   0   5     5051.52     5467.84    125.57 o 
   1   0   5     1432.44     1294.16     47.57 o 
   2   0   5     7604.64     7512.39    167.91 o 
   3   0   5     2155.60     2107.80     47.92 o 
   4   0   5     1942.39     2013.20     48.06 o 
   5   0   5     1832.89     1774.80     45.94 o 
   6   0   5      958.94      935.45     36.06 o 
   7   0   5     1152.13     1139.41     48.70 o 
   8   0   5       12.86        8.19      4.10 o 
   9   0   5      635.82      613.82     28.60 o 
 -11   1   5      934.73      946.78     38.80 o 
 -10   1   5      457.71      471.27     20.83 o 
  -9   1   5     1299.35     1313.78     44.72 o 
  -8   1   5     1125.87     1058.04     36.43 o 
  -7   1   5     2960.49     3074.49     75.59 o 
  -6   1   5      238.14      257.37      9.21 o 
  -5   1   5     3112.67     3168.52     69.62 o 
  -4   1   5       34.41       34.83      2.45 o 
  -3   1   5     2085.86     1932.65     52.12 o 
  -2   1   5     5990.52     6375.60    145.71 o 
  -1   1   5     3626.50     3351.79    158.83 o 
   0   1   5     1508.97     1483.89     31.32 o 
   1   1   5     6583.53     7004.55    140.12 o 
   2   1   5     7661.11     7802.23    155.88 o 
   3   1   5      606.57      575.41     16.27 o 
   4   1   5     1703.34     1724.95     37.46 o 
   5   1   5      364.32      378.12     12.89 o 
   6   1   5     1065.17      964.32     43.40 o 
   7   1   5        1.25        2.56      2.92 o 
   8   1   5     1422.53     1333.34     49.77 o 
   9   1   5       23.75       21.98      7.99 o 
 -11   2   5      776.04      797.29     40.69 o 
 -10   2   5     1352.96     1359.02     46.47 o 
  -9   2   5      200.61      206.28     14.27 o 
  -8   2   5     1346.84     1373.84     42.67 o 
  -7   2   5      742.48      701.99     28.95 o 
  -6   2   5     2855.18     2846.99     67.40 o 
  -5   2   5     1414.24     1420.83     30.25 o 
  -4   2   5     2408.13     2402.30     56.37 o 
  -3   2   5      308.06      305.27      8.77 o 
  -2   2   5     3867.51     3854.32     88.77 o 
  -1   2   5     1067.99     1015.31     26.36 o 
   0   2   5     3486.84     3638.00     88.00 o 
   1   2   5     4604.93     4758.20     95.94 o 
   2   2   5      597.82      578.63     14.12 o 
   3   2   5     4416.62     4549.26     92.66 o 
   4   2   5       27.57       31.76     12.90 o 
   5   2   5     4805.21     4687.73    141.80 o 
   6   2   5      115.03      134.81     10.42 o 
   7   2   5     1528.37     1462.90     52.95 o 
   8   2   5      113.02      108.49     11.77 o 
 -11   3   5      956.68      915.48     34.70 o 
 -10   3   5      100.21      107.13      8.72 o 
  -9   3   5     1728.03     1655.42     62.52 o 
  -8   3   5        6.70        8.37      1.97 o 
  -7   3   5     3145.09     3130.40     76.44 o 
  -6   3   5     1210.41     1210.53     26.54 o 
  -5   3   5     6092.63     6090.55    122.50 o 
  -4   3   5      567.04      576.20     13.38 o 
  -3   3   5     4931.36     4862.35     97.89 o 
  -2   3   5     4829.73     5193.84    104.19 o 
  -1   3   5       79.93       86.43      4.55 o 
   0   3   5     3529.22     3834.17     93.15 o 
   1   3   5      569.21      580.55     17.52 o 
   2   3   5     4341.56     4307.29    105.19 o 
   3   3   5        0.17        5.99      2.14 o 
   4   3   5     3084.97     2979.56     92.88 o 
   5   3   5      333.62      316.16     53.92 o 
   6   3   5     2640.89     2546.87     83.28 o 
   7   3   5      325.07      294.65     22.00 o 
 -12   4   5     1048.99     1070.65     66.14 o 
 -11   4   5       45.97       39.05     10.17 o 
 -10   4   5     1004.75     1010.83     36.33 o 
  -9   4   5      274.25      278.41     13.65 o 
  -8   4   5     3024.72     3052.57     74.91 o 
  -7   4   5      315.60      310.09      8.89 o 
  -6   4   5     3086.83     3034.67     64.05 o 
  -5   4   5     2192.61     2222.11     46.42 o 
  -4   4   5     4222.85     4240.47     85.99 o 
  -3   4   5     3806.09     3729.51     75.86 o 
  -2   4   5     4916.09     4861.44    127.67 o 
  -1   4   5     1779.37     1731.17     44.40 o 
   0   4   5        2.32        6.23      2.68 o 
   1   4   5     3150.58     2998.01     74.66 o 
   2   4   5       69.16       68.99      5.38 o 
   3   4   5     4350.21     4390.35    108.24 o 
   4   4   5      733.59      691.54     27.80 o 
   5   4   5     2330.31     2211.57     72.93 o 
   6   4   5      428.84      399.16     32.92 o 
   7   4   5      778.75      778.41     33.82 o 
 -12   5   5        0.25        3.93      3.79 o 
 -11   5   5      856.13      893.59     34.06 o 
 -10   5   5       21.16       27.41      7.63 o 
  -9   5   5     2696.21     2650.79     82.02 o 
  -8   5   5     1189.17     1162.91     31.40 o 
  -7   5   5     2420.09     2474.80     52.13 o 
  -6   5   5     1199.23     1155.91     25.79 o 
  -5   5   5     2322.01     2283.00     47.87 o 
  -4   5   5     2043.19     2048.19     43.20 o 
  -3   5   5       18.98       17.79      1.99 o 
  -2   5   5     3479.20     3375.69     82.79 o 
  -1   5   5       52.57       63.01      4.63 o 
   0   5   5     2451.43     2391.81     60.99 o 
   1   5   5        5.05       16.55      4.53 o 
   2   5   5     3396.59     3521.53     88.42 o 
   3   5   5      348.19      357.06     21.83 o 
   4   5   5      538.34      554.35     24.33 o 
   5   5   5      114.22      110.71     13.72 o 
   6   5   5      635.40      620.12     28.58 o 
 -12   6   5     1618.30     1637.49     88.62 o 
 -11   6   5       14.95       13.68      4.26 o 
 -10   6   5     1672.63     1618.35     53.86 o 
  -9   6   5       87.31       79.64      7.72 o 
  -8   6   5      736.14      740.10     18.35 o 
  -7   6   5      374.55      357.46     10.30 o 
  -6   6   5     1672.75     1651.00     35.98 o 
  -5   6   5     1865.54     1842.47     39.70 o 
  -4   6   5        4.12        7.68      1.53 o 
  -3   6   5     3061.68     2994.95     74.14 o 
  -2   6   5      243.15      303.22     11.18 o 
  -1   6   5     4569.45     4600.14    217.25 o 
   0   6   5      203.70      189.64     12.46 o 
   1   6   5     2387.73     2329.81     60.85 o 
   2   6   5      261.99      265.41     11.76 o 
   3   6   5     1427.11     1432.15     49.88 o 
   4   6   5      326.41      318.71     18.18 o 
   5   6   5      500.08      515.54     39.38 o 
   6   6   5      950.44      937.87     58.83 o 
 -12   7   5      151.01      159.01     13.81 o 
 -11   7   5     1092.70     1095.35     39.98 o 
 -10   7   5      530.74      509.17     21.85 o 
  -9   7   5     1335.45     1289.62     49.83 o 
  -8   7   5      457.80      483.54     13.52 o 
  -7   7   5      341.34      350.46     10.52 o 
  -6   7   5     1335.12     1277.55     29.05 o 
  -5   7   5      286.67      267.19      8.53 o 
  -4   7   5     2239.05     2150.83     54.59 o 
  -3   7   5      388.36      428.43     14.56 o 
  -2   7   5     3581.83     3709.39     91.78 o 
  -1   7   5      186.96      192.00     10.65 o 
   0   7   5     2570.03     2619.16     86.08 o 
   1   7   5        2.90        5.83      2.56 o 
   2   7   5     1149.32     1139.59     40.03 o 
   3   7   5      830.68      815.63     32.46 o 
   4   7   5      938.47      977.79     38.72 o 
   5   7   5      767.36      804.48     34.41 o 
 -12   8   5      870.24      902.26     39.88 o 
 -11   8   5      308.91      328.80     17.25 o 
 -10   8   5     1638.79     1633.80     54.72 o 
  -9   8   5      531.37      537.49     22.34 o 
  -8   8   5      575.70      573.53     15.76 o 
  -7   8   5     1668.34     1716.84     39.98 o 
  -6   8   5      247.98      240.37      9.94 o 
  -5   8   5     3775.46     3800.02     93.77 o 
  -4   8   5      207.60      186.76      9.96 o 
  -3   8   5     3659.72     3566.56     88.80 o 
  -2   8   5       15.96       20.16      5.61 o 
  -1   8   5     1488.01     1500.22     41.55 o 
   0   8   5      706.01      673.85     27.03 o 
   1   8   5      946.12      920.60     37.24 o 
   2   8   5      583.93      584.78     25.84 o 
   3   8   5      771.59      750.69     31.70 o 
   4   8   5     1173.56     1192.31     56.23 o 
 -11   9   5      273.20      262.50     15.41 o 
 -10   9   5     2140.60     2232.00    126.12 o 
  -9   9   5      460.51      493.98     18.54 o 
  -8   9   5     2716.09     2828.44     90.51 o 
  -7   9   5      159.01      139.83      7.71 o 
  -6   9   5     1780.85     1720.95     45.88 o 
  -5   9   5      307.24      288.29     11.67 o 
  -4   9   5     2389.89     2318.80     60.06 o 
  -3   9   5        2.59        5.17      2.51 o 
  -2   9   5      808.52      790.95     25.01 o 
  -1   9   5      582.71      608.27     36.58 o 
   0   9   5      981.10      908.37     53.22 o 
   1   9   5     1141.83     1132.91     95.90 o 
   2   9   5      135.35      139.30     16.35 o 
   3   9   5      881.03      800.03     44.62 o 
 -11  10   5      911.34     1048.71     52.82 o 
  -9  10   5     2074.22     2272.57     97.30 o 
  -8  10   5       22.62       24.46      4.75 o 
  -7  10   5     2742.41     2714.50     90.05 o 
  -6  10   5       52.93       44.94      6.07 o 
  -5  10   5     2175.94     2094.89     66.34 o 
  -4  10   5      313.68      306.52     15.48 o 
  -3  10   5     1144.46     1191.18     44.96 o 
  -2  10   5      373.00      390.03     21.82 o 
  -1  10   5      636.57      670.51     28.22 o 
   0  10   5     1406.53     1342.83     79.38 o 
   1  10   5       42.65       43.63      7.22 o 
   2  10   5      702.81      812.49     53.33 o 
  -9  11   5        4.39        0.36      4.00 o 
  -8  11   5     1403.59     1403.44     47.83 o 
  -7  11   5       27.08       30.92      5.48 o 
  -6  11   5     1411.69     1349.27     46.38 o 
  -5  11   5      609.21      568.53     24.10 o 
  -4  11   5     1040.02     1007.71     37.37 o 
  -3  11   5      490.97      484.49     22.43 o 
  -2  11   5      670.02      730.04     30.55 o 
  -1  11   5     1291.59     1374.52     50.27 o 
   0  11   5      317.10      317.74     18.60 o 
  -9  12   5     1025.42     1101.22     54.66 o 
  -8  12   5      507.51      463.39     22.65 o 
  -7  12   5      779.21      827.69     32.38 o 
  -6  12   5      536.23      502.66     22.79 o 
  -5  12   5      738.41      739.42     39.87 o 
  -4  12   5     1155.39     1163.16     43.09 o 
  -3  12   5      968.68      983.46     38.56 o 
  -2  12   5     1057.80     1098.75     42.70 o 
  -8  13   5      397.03      397.18     35.19 o 
  -7  13   5      256.65      271.66     18.18 o 
  -6  13   5      575.50      587.17     26.32 o 
  -5  13   5      869.42      926.98     36.82 o 
   3 -14   6     1148.93     1254.87     38.31 o 
   4 -14   6      473.33      506.48     25.24 o 
   5 -14   6     1030.42     1144.70     35.91 o 
   0 -13   6      733.15      757.42     46.05 o 
   1 -13   6      315.75      332.77     17.63 o 
   2 -13   6      955.30      993.58     31.30 o 
   3 -13   6      630.65      634.83     22.74 o 
   4 -13   6      551.35      580.57     21.46 o 
   5 -13   6     1241.38     1340.35     39.61 o 
   6 -13   6      926.19      940.59     37.44 o 
   7 -13   6      828.94      854.82     35.00 o 
  -2 -12   6        8.70       12.53      7.08 o 
  -1 -12   6     1470.22     1505.38     54.07 o 
   0 -12   6      348.56      357.43     19.86 o 
   1 -12   6      835.23      872.42     27.66 o 
   2 -12   6      806.72      813.50     26.23 o 
   3 -12   6     1190.30     1231.72     36.14 o 
   4 -12   6     1116.05     1125.18     33.73 o 
   5 -12   6      617.73      641.13     22.27 o 
   6 -12   6     1094.42     1170.80     43.03 o 
   7 -12   6      417.70      418.41     21.13 o 
   8 -12   6     1957.54     2017.37     66.44 o 
  -3 -11   6       32.26       30.19      6.36 o 
  -2 -11   6     2052.05     2181.15    103.03 o 
  -1 -11   6      205.37      223.95     16.27 o 
   0 -11   6     1405.44     1422.56     39.54 o 
   1 -11   6      507.51      494.44     17.87 o 
   2 -11   6     2088.84     2116.11     55.43 o 
   3 -11   6      995.66     1002.92     30.11 o 
   4 -11   6       59.30       65.41      6.38 o 
   5 -11   6      634.01      660.83     21.93 o 
   6 -11   6       55.26       59.99      7.93 o 
   7 -11   6     1863.89     1853.84     60.76 o 
   8 -11   6      130.14      127.68     11.05 o 
   9 -11   6     1567.03     1591.41     62.24 o 
  -4 -10   6       92.32       83.45      9.74 o 
  -3 -10   6     1368.50     1335.08     54.46 o 
  -2 -10   6      464.29      447.85     21.53 o 
  -1 -10   6     2585.15     2536.28    110.45 o 
   0 -10   6      513.39      540.53     18.34 o 
   1 -10   6     1548.05     1609.63     43.08 o 
   2 -10   6      844.93      822.71     25.13 o 
   3 -10   6      167.56      171.05      8.92 o 
   4 -10   6     1951.71     1964.48     51.25 o 
   5 -10   6        1.27        5.68      3.99 o 
   6 -10   6     2840.84     2901.12     87.60 o 
   7 -10   6      225.07      197.95     12.39 o 
   8 -10   6     1453.81     1377.83     47.35 o 
   9 -10   6      150.57      153.80     11.78 o 
  -5  -9   6      178.41      179.41     12.63 o 
  -4  -9   6     1210.34     1179.99     54.34 o 
  -3  -9   6      683.08      692.14     41.51 o 
  -2  -9   6     1994.60     1965.93     86.27 o 
  -1  -9   6      870.80      843.42     24.92 o 
   0  -9   6      637.15      629.82     19.85 o 
   1  -9   6     2794.09     2750.91     68.00 o 
   2  -9   6      109.85       95.82      6.37 o 
   3  -9   6     1487.63     1488.86     39.68 o 
   4  -9   6        3.63       13.11     10.50 o 
   5  -9   6     1985.60     1996.17     61.54 o 
   6  -9   6      252.30      238.53     13.10 o 
   7  -9   6     1770.06     1662.76     53.73 o 
   8  -9   6      160.43      143.03     10.90 o 
   9  -9   6      909.69      876.87     36.89 o 
  10  -9   6      547.72      557.59     37.29 o 
  -6  -8   6      573.52      602.84     26.26 o 
  -5  -8   6      924.41      893.58     34.25 o 
  -4  -8   6      284.46      261.30     21.27 o 
  -3  -8   6     1337.20     1303.70     45.00 o 
  -2  -8   6     1717.05     1635.90     69.21 o 
  -1  -8   6      620.60      607.50     18.83 o 
   0  -8   6     2729.46     2785.81     67.90 o 
   1  -8   6       17.60       22.91      3.23 o 
   2  -8   6     4943.42     5011.08    117.16 o 
   3  -8   6        0.24        5.07      2.82 o 
   4  -8   6     5394.68     5294.83    123.58 o 
   5  -8   6        2.34        6.24      3.72 o 
   6  -8   6     1272.00     1203.77     40.70 o 
   7  -8   6      372.85      343.82     16.57 o 
   8  -8   6      975.60      972.67     35.40 o 
   9  -8   6      782.91      729.96     29.24 o 
  10  -8   6       20.96       27.94     10.62 o 
  -7  -7   6      397.82      401.50     27.09 o 
  -6  -7   6     1706.44     1744.95     58.05 o 
  -5  -7   6       90.69       86.01      8.86 o 
  -4  -7   6     1210.67     1154.88     40.45 o 
  -3  -7   6     2561.20     2337.09     72.81 o 
  -2  -7   6       59.66       61.43      4.53 o 
  -1  -7   6     1133.87     1096.23     29.40 o 
   0  -7   6     1278.14     1206.41     31.94 o 
   1  -7   6     7808.15     8370.37    190.72 o 
   2  -7   6       23.74       27.13      3.91 o 
   3  -7   6     2139.43     2132.08     52.60 o 
   4  -7   6       28.08       24.01      3.14 o 
   5  -7   6     1835.21     1687.87     52.08 o 
   6  -7   6      229.39      190.76     10.81 o 
   7  -7   6      936.45      851.70     30.91 o 
   8  -7   6      480.82      492.90     41.30 o 
   9  -7   6      544.95      513.66     22.57 o 
  10  -7   6      754.89      783.80     30.99 o 
  -8  -6   6       43.59       31.42      7.27 o 
  -7  -6   6     1096.50     1148.90     41.24 o 
  -6  -6   6     1002.22      975.57     29.82 o 
  -5  -6   6     1466.95     1436.93     40.11 o 
  -4  -6   6     2281.06     2170.22     56.58 o 
  -3  -6   6      373.93      363.70     14.81 o 
  -2  -6   6     1509.17     1527.41     33.96 o 
  -1  -6   6      945.25      935.26     21.90 o 
   0  -6   6     6431.51     6624.89    147.59 o 
   1  -6   6       74.02       76.31      3.75 o 
   2  -6   6     1707.71     1637.85     35.98 o 
   3  -6   6      597.93      514.12     13.53 o 
   4  -6   6     5752.25     5515.30    112.76 o 
   5  -6   6     1397.82     1285.69     36.68 o 
   6  -6   6      167.31      187.55     18.17 o 
   7  -6   6      478.24      478.20     16.67 o 
   8  -6   6      550.88      555.70     22.23 o 
   9  -6   6     2443.02     2371.21     71.19 o 
  10  -6   6       92.75       96.06      8.35 o 
  -8  -5   6     1082.85     1088.94     39.83 o 
  -7  -5   6     1590.20     1570.85     43.97 o 
  -6  -5   6      456.44      461.96     16.78 o 
  -5  -5   6     1660.63     1666.58     44.85 o 
  -4  -5   6      916.05      842.53     24.99 o 
  -3  -5   6     4293.91     4171.63    101.54 o 
  -2  -5   6       53.00       49.20      3.03 o 
  -1  -5   6     3435.29     3236.41    100.76 o 
   0  -5   6        7.64        8.01      1.57 o 
   1  -5   6     4482.43     4441.79     90.79 o 
   2  -5   6        3.64        6.74      1.65 o 
   3  -5   6     1609.18     1511.55     33.28 o 
   4  -5   6     1811.63     1712.10     37.38 o 
   5  -5   6     1544.08     1539.49     86.33 o 
   6  -5   6     3895.87     3799.22     92.00 o 
   7  -5   6     1020.76     1020.43     39.38 o 
   8  -5   6     1508.48     1480.75     61.05 o 
   9  -5   6      163.03      189.84     10.37 o 
  10  -5   6     1260.24     1326.05     38.81 o 
  -9  -4   6      595.29      567.21     26.02 o 
  -8  -4   6     1501.70     1465.19     52.20 o 
  -7  -4   6       93.74       85.11      6.79 o 
  -6  -4   6     2412.36     2412.87     62.42 o 
  -5  -4   6      291.59      296.79     11.80 o 
  -4  -4   6     9820.84    10083.34    237.39 o 
  -3  -4   6      120.80      135.69      6.71 o 
  -2  -4   6     4887.58     4803.51    105.92 o 
  -1  -4   6      312.78      315.43     10.35 o 
   0  -4   6     5135.07     5210.26    123.78 o 
   1  -4   6     1493.26     1530.41     33.17 o 
   2  -4   6     2267.73     2142.34     45.55 o 
   3  -4   6     3142.87     3073.76     63.98 o 
   4  -4   6     1951.22     1854.72     40.47 o 
   5  -4   6     5125.08     5182.71    122.00 o 
   6  -4   6      282.28      256.09     19.13 o 
   7  -4   6     1399.90     1438.40     39.01 o 
   8  -4   6      212.60      233.55     11.02 o 
   9  -4   6     1450.70     1458.15     40.99 o 
  10  -4   6       51.15       52.33     10.53 o 
  -9  -3   6     1343.13     1340.29     47.06 o 
  -8  -3   6      103.70      101.20      8.20 o 
  -7  -3   6     2257.86     2101.17    107.71 o 
  -6  -3   6      340.63      322.58     12.65 o 
  -5  -3   6     3737.29     3497.60     86.66 o 
  -4  -3   6     1427.44     1393.58     37.21 o 
  -3  -3   6     5595.32     5568.32    112.58 o 
  -2  -3   6       23.26       28.84      2.27 o 
  -1  -3   6     5951.54     6064.70    122.28 o 
   0  -3   6      787.62      786.28     20.91 o 
   1  -3   6     4569.62     4769.00    154.92 o 
   2  -3   6     4810.58     4972.40    101.24 o 
   3  -3   6     2612.06     2794.66     58.27 o 
   4  -3   6     1624.78     1672.66     36.33 o 
   5  -3   6      429.12      437.00     14.63 o 
   6  -3   6     2481.40     2496.76     62.38 o 
   7  -3   6       66.77       71.10      7.09 o 
   8  -3   6     1302.17     1304.58     36.76 o 
   9  -3   6      227.84      232.08     21.29 o 
 -10  -2   6      439.56      434.87     20.67 o 
  -9  -2   6      132.91      132.36     14.44 o 
  -8  -2   6     1175.28     1108.77     39.04 o 
  -7  -2   6       12.83       11.92      2.75 o 
  -6  -2   6     3973.15     3644.50     90.16 o 
  -5  -2   6      502.08      461.36     15.48 o 
  -4  -2   6     3694.96     3642.97     89.10 o 
  -3  -2   6     1031.64      962.11     43.22 o 
  -2  -2   6     2668.30     2652.31     62.64 o 
  -1  -2   6     5549.26     5910.86    118.74 o 
   0  -2   6     2751.06     2775.20     57.46 o 
   1  -2   6     4440.54     4499.53     91.34 o 
   2  -2   6     1595.37     1549.99     33.49 o 
   3  -2   6     2713.26     2696.46     56.22 o 
   4  -2   6      360.35      311.09      9.05 o 
   5  -2   6     1651.08     1620.21     66.60 o 
   6  -2   6       19.48       17.03      3.21 o 
   7  -2   6     1464.17     1492.15     40.31 o 
   8  -2   6      216.55      233.10     18.91 o 
   9  -2   6      931.07     1013.16     52.46 o 
 -10  -1   6      214.89      203.13     12.82 o 
  -9  -1   6      904.91      835.67     31.60 o 
  -8  -1   6        9.39        8.89      2.46 o 
  -7  -1   6     1207.56     1151.78     57.63 o 
  -6  -1   6       32.66       25.49      3.58 o 
  -5  -1   6      948.89      961.36     46.02 o 
  -4  -1   6     1118.46     1044.39     28.42 o 
  -3  -1   6     1619.27     1600.04     49.95 o 
  -2  -1   6     7580.44     8216.08    164.07 o 
  -1  -1   6     3477.31     3701.09     75.28 o 
   0  -1   6     3250.75     3227.47     66.30 o 
   1  -1   6     1392.26     1475.57     31.90 o 
   2  -1   6     4271.94     4286.62    119.54 o 
   3  -1   6     1257.41     1377.68     35.32 o 
   4  -1   6     3815.00     3904.15     92.87 o 
   5  -1   6      106.38      112.96      7.05 o 
   6  -1   6     2038.35     2064.83     52.83 o 
   7  -1   6      342.63      347.45     18.10 o 
   8  -1   6      916.38      930.18     37.27 o 
   9  -1   6      173.86      183.06     13.96 o 
 -11   0   6      263.85      302.09     28.17 o 
 -10   0   6     1754.73     1785.03     59.41 o 
  -9   0   6        3.39        1.93      2.54 o 
  -8   0   6     1467.61     1511.69     40.45 o 
  -7   0   6       98.17       90.76      5.63 o 
  -6   0   6     1888.96     1759.67     68.56 o 
  -5   0   6     1744.29     1631.76     70.75 o 
  -4   0   6     2977.07     2855.16    117.99 o 
  -3   0   6     3200.74     3016.74     86.83 o 
  -2   0   6      582.25      522.53     13.66 o 
  -1   0   6     6837.55     7302.80    166.78 o 
   0   0   6      211.86      152.31      6.09 o 
   1   0   6     3318.14     3148.37    132.29 o 
   2   0   6      372.96      399.97     24.19 o 
   3   0   6     6598.16     6692.43    203.00 o 
   4   0   6      254.92      253.49     20.66 o 
   5   0   6     3194.51     3345.28     81.77 o 
   6   0   6       74.53       65.96      8.08 o 
   7   0   6     1718.21     1727.26     59.86 o 
   8   0   6      420.49      388.37     20.82 o 
 -11   1   6     1847.52     1972.34     65.75 o 
 -10   1   6       13.76       14.50      4.17 o 
  -9   1   6     1789.34     1766.38     57.79 o 
  -8   1   6       14.24       22.03      3.07 o 
  -7   1   6     3452.67     3555.08     86.90 o 
  -6   1   6      963.59      979.65     26.73 o 
  -5   1   6     2489.51     2354.14     58.20 o 
  -4   1   6      443.94      443.15     15.22 o 
  -3   1   6     3160.68     3047.98     69.42 o 
  -2   1   6     6254.18     6695.33    153.71 o 
  -1   1   6      322.07      322.01      8.47 o 
   0   1   6     4332.84     4707.14    161.34 o 
   1   1   6       45.97       47.60      3.08 o 
   2   1   6     7434.48     7916.88    219.93 o 
   3   1   6      172.36      163.10      5.96 o 
   4   1   6     2061.20     2023.94    156.61 o 
   5   1   6      141.69      126.32      9.56 o 
   6   1   6     2597.13     2501.13     90.76 o 
   7   1   6     1357.33     1239.86     46.41 o 
   8   1   6      608.57      610.26     45.58 o 
 -11   2   6        4.99        5.02      3.38 o 
 -10   2   6     1908.34     1899.55     65.81 o 
  -9   2   6      906.00      868.87     31.87 o 
  -8   2   6     2683.59     2713.54    110.13 o 
  -7   2   6      834.31      807.57     22.85 o 
  -6   2   6     1739.46     1769.68     44.75 o 
  -5   2   6     2553.83     2361.24     48.77 o 
  -4   2   6     1161.91     1127.71     27.91 o 
  -3   2   6     2903.55     2656.38     54.48 o 
  -2   2   6      100.95      105.44     12.90 o 
  -1   2   6     3700.49     3498.41     71.31 o 
   0   2   6       70.76       84.93      4.78 o 
   1   2   6     3193.67     3099.50     86.82 o 
   2   2   6     1640.59     1661.68     43.39 o 
   3   2   6     1905.73     1925.68     59.57 o 
   4   2   6      884.35      861.19     73.92 o 
   5   2   6     3394.46     3365.32    105.59 o 
   6   2   6      961.34      930.03     60.14 o 
   7   2   6      124.43      140.72     30.25 o 
 -11   3   6     1661.72     1639.04     55.81 o 
 -10   3   6      616.99      621.76     25.39 o 
  -9   3   6      778.03      736.64     27.82 o 
  -8   3   6      261.29      293.04     13.82 o 
  -7   3   6     2544.03     2504.79     62.02 o 
  -6   3   6     4829.31     4832.62    115.48 o 
  -5   3   6      645.66      606.77     16.41 o 
  -4   3   6     1122.73     1094.27     23.93 o 
  -3   3   6      386.55      366.35      9.26 o 
  -2   3   6     6306.53     6477.02    130.11 o 
  -1   3   6     1490.24     1532.62     39.66 o 
   0   3   6     2138.48     2061.52     52.48 o 
   1   3   6      465.82      428.57     14.39 o 
   2   3   6     3194.61     3064.46     76.96 o 
   3   3   6     1414.60     1335.71     72.75 o 
   4   3   6      994.74      965.68     35.92 o 
   5   3   6     1337.78     1270.86     46.14 o 
   6   3   6      154.15      166.27     12.60 o 
   7   3   6     1133.73     1139.57     44.87 o 
 -11   4   6      329.22      327.26     16.78 o 
 -10   4   6      536.56      551.25     23.01 o 
  -9   4   6     1605.63     1573.16     51.50 o 
  -8   4   6      648.83      649.94     19.33 o 
  -7   4   6     2525.82     2411.59     59.94 o 
  -6   4   6       12.28       23.54      2.75 o 
  -5   4   6     2691.29     2624.61     54.47 o 
  -4   4   6      616.73      616.39     14.56 o 
  -3   4   6     6122.58     6234.31    125.57 o 
  -2   4   6      444.88      462.83     14.67 o 
  -1   4   6     1044.60      951.74     26.64 o 
   0   4   6      263.08      230.77      9.51 o 
   1   4   6     3672.98     3662.44     90.91 o 
   2   4   6     1563.05     1495.16     57.70 o 
   3   4   6      129.01      156.13      9.95 o 
   4   4   6     1553.99     1506.03     61.47 o 
   5   4   6      631.64      584.82     33.40 o 
   6   4   6     1203.81     1184.72     70.65 o 
 -12   5   6      110.52      127.13     10.61 o 
 -11   5   6      789.88      773.17     38.51 o 
 -10   5   6     1323.46     1258.75     43.44 o 
  -9   5   6      705.10      648.92     24.91 o 
  -8   5   6     2491.57     2480.00     62.13 o 
  -7   5   6      378.65      361.89     12.17 o 
  -6   5   6     2749.51     2687.51     56.21 o 
  -5   5   6      101.57       99.28      4.19 o 
  -4   5   6     3256.84     3013.95     62.41 o 
  -3   5   6       64.70       51.52      4.15 o 
  -2   5   6     4650.03     4810.78    144.22 o 
  -1   5   6      570.16      567.89     18.11 o 
   0   5   6     1874.46     1866.48     49.34 o 
   1   5   6      939.74      885.34     31.33 o 
   2   5   6      530.94      505.64     18.02 o 
   3   5   6      447.24      461.52     18.78 o 
   4   5   6      253.45      245.69     14.98 o 
   5   5   6     1604.37     1659.28     78.87 o 
   6   5   6       34.20       39.10      7.58 o 
 -12   6   6      799.90      814.25     32.71 o 
 -11   6   6      809.25      820.29     32.00 o 
 -10   6   6      314.33      304.68     15.44 o 
  -9   6   6     1372.61     1330.22     44.82 o 
  -8   6   6      234.42      230.52      9.41 o 
  -7   6   6     1919.13     1897.39     41.14 o 
  -6   6   6        0.17        1.13      1.40 o 
  -5   6   6     2899.07     2847.81     59.57 o 
  -4   6   6      235.78      230.16      9.21 o 
  -3   6   6     3981.46     4173.72    101.98 o 
  -2   6   6        6.20       13.90      2.83 o 
  -1   6   6     1320.74     1283.96     35.89 o 
   0   6   6     1615.17     1576.45     43.30 o 
   1   6   6      417.04      410.12     15.65 o 
   2   6   6     1668.53     1645.37     83.17 o 
   3   6   6      132.27      144.87      9.37 o 
   4   6   6      846.24      886.28     35.94 o 
   5   6   6        1.63        8.26      4.17 o 
 -12   7   6     1067.35     1109.81     41.50 o 
 -11   7   6      162.10      148.59     10.92 o 
 -10   7   6      909.03      904.36     33.70 o 
  -9   7   6      284.03      300.54     26.18 o 
  -8   7   6     3317.31     3320.76     81.97 o 
  -7   7   6       43.63       46.40      3.82 o 
  -6   7   6     3227.09     3073.42     76.49 o 
  -5   7   6      209.96      186.64      8.36 o 
  -4   7   6      777.56      768.05     22.85 o 
  -3   7   6     1277.39     1266.74     36.07 o 
  -2   7   6     2557.50     2590.66     66.46 o 
  -1   7   6     1654.45     1698.20     46.17 o 
   0   7   6     1036.36      981.13     29.97 o 
   1   7   6     1276.77     1285.00     52.80 o 
   2   7   6      148.56      148.18      9.26 o 
   3   7   6     1816.09     1780.56     61.78 o 
   4   7   6        3.83        1.71      3.35 o 
 -11   8   6      860.21      873.57     69.75 o 
 -10   8   6      177.08      176.94     11.65 o 
  -9   8   6     1752.65     1779.54     58.67 o 
  -8   8   6      592.40      600.15     16.41 o 
  -7   8   6     1412.53     1369.15     37.46 o 
  -6   8   6      391.96      384.43     13.89 o 
  -5   8   6     2934.19     2850.22     71.97 o 
  -4   8   6     1816.90     1803.50     47.94 o 
  -3   8   6     1325.73     1324.43     37.15 o 
  -2   8   6     1397.09     1425.33     40.41 o 
  -1   8   6      750.72      756.39     24.66 o 
   0   8   6     2018.72     2075.98     56.55 o 
   1   8   6       42.46       45.61      7.57 o 
   2   8   6     1541.25     1631.20     47.67 o 
   3   8   6       21.98       23.93      8.08 o 
 -11   9   6       87.36       92.08      9.86 o 
 -10   9   6     2503.92     2280.26    114.81 o 
  -9   9   6      276.86      278.29     15.68 o 
  -8   9   6     1102.38     1122.81     33.57 o 
  -7   9   6      595.62      577.99     19.10 o 
  -6   9   6     1904.75     1821.27     48.66 o 
  -5   9   6     1204.49     1152.30     33.05 o 
  -4   9   6      769.43      737.89     23.44 o 
  -3   9   6     1403.30     1360.51     38.81 o 
  -2   9   6      289.65      287.68     12.95 o 
  -1   9   6     2330.78     2383.82     70.41 o 
   0   9   6      156.85      169.51     12.19 o 
   1   9   6     1084.38     1124.87     93.32 o 
   2   9   6        2.03        8.61      8.17 o 
  -9  10   6      986.21      992.85     53.02 o 
  -8  10   6      442.85      454.39     25.56 o 
  -7  10   6     1087.95     1051.58     36.98 o 
  -6  10   6     1117.51     1069.64     37.75 o 
  -5  10   6      423.96      420.36     21.64 o 
  -4  10   6     1378.69     1369.47     63.88 o 
  -3  10   6       64.08       62.23      7.86 o 
  -2  10   6      873.94      939.34     36.33 o 
  -1  10   6        4.39       10.11      4.06 o 
   0  10   6     1634.41     1706.52     60.00 o 
   1  10   6       52.53       50.73      8.45 o 
  -9  11   6      375.79      363.12     26.91 o 
  -8  11   6      705.42      682.22     27.44 o 
  -7  11   6      538.15      532.38     22.95 o 
  -6  11   6      114.03      119.89      9.47 o 
  -5  11   6     1148.25     1184.96     64.63 o 
  -4  11   6       25.97       25.54      5.50 o 
  -3  11   6      946.70     1008.49     38.70 o 
  -2  11   6        5.81       13.39      4.84 o 
  -1  11   6     1758.74     1900.78     65.92 o 
   0  11   6      123.71      144.07     22.17 o 
  -9  12   6      168.76      170.44     18.35 o 
  -8  12   6      761.12      806.39     31.98 o 
  -7  12   6      204.64      208.25     13.38 o 
  -6  12   6     1155.70     1156.24     57.88 o 
  -5  12   6        2.91        5.24      3.35 o 
  -4  12   6     1548.17     1571.31     55.27 o 
  -3  12   6        3.67        5.65      4.63 o 
   0 -13   7      425.68      494.27     36.01 o 
   1 -13   7      715.05      772.30     34.11 o 
   2 -13   7      278.01      265.73     13.17 o 
   3 -13   7     1485.70     1577.99     45.23 o 
   4 -13   7       26.46       20.84      4.64 o 
   5 -13   7     2142.95     2262.51     73.82 o 
   6 -13   7        4.72        4.15      3.79 o 
  -1 -12   7      156.93      154.08     12.66 o 
   0 -12   7     1346.03     1424.94     52.28 o 
   1 -12   7      116.60      147.58     12.93 o 
   2 -12   7     1580.35     1660.55     46.22 o 
   3 -12   7       92.25       96.44      7.88 o 
   4 -12   7     1593.98     1669.35     46.43 o 
   5 -12   7       62.44       80.62     10.17 o 
   6 -12   7     1345.13     1382.12     48.96 o 
   7 -12   7       93.66      103.47     10.31 o 
  -3 -11   7     1165.28     1189.30     44.92 o 
  -2 -11   7      727.42      736.95     35.04 o 
  -1 -11   7     1507.21     1577.66     55.78 o 
   0 -11   7      278.95      275.90     16.69 o 
   1 -11   7     2421.42     2494.34     64.12 o 
   2 -11   7       82.07       84.75      7.03 o 
   3 -11   7     2290.78     2361.81     61.22 o 
   4 -11   7      441.11      457.19     17.10 o 
   5 -11   7     1123.13     1151.19     41.35 o 
   6 -11   7      358.97      373.78     18.91 o 
   7 -11   7     1042.99      997.42     37.52 o 
   8 -11   7     1332.44     1275.93     45.83 o 
  -4 -10   7     1415.59     1485.86     55.18 o 
  -3 -10   7      209.95      198.96     13.73 o 
  -2 -10   7     1434.87     1363.98     48.89 o 
  -1 -10   7      532.67      533.01     24.51 o 
   0 -10   7     1392.01     1421.72     39.09 o 
   1 -10   7       24.91       25.62      4.12 o 
   2 -10   7     1406.61     1462.84     40.00 o 
   3 -10   7      134.31      130.99      8.02 o 
   4 -10   7     1070.38     1067.06     30.90 o 
   5 -10   7      551.95      544.31     29.21 o 
   6 -10   7     1019.64      999.18     36.33 o 
   7 -10   7     1013.91      949.27     35.41 o 
   8 -10   7      530.45      504.62     23.36 o 
   9 -10   7      599.15      604.63     40.03 o 
  -5  -9   7     1184.99     1190.56     43.97 o 
  -4  -9   7      533.44      517.19     23.90 o 
  -3  -9   7     2149.83     2095.21     68.67 o 
  -2  -9   7      360.89      344.15     18.91 o 
  -1  -9   7     2630.22     2512.92     79.78 o 
   0  -9   7      209.07      195.46      9.22 o 
   1  -9   7      912.41      935.82     27.27 o 
   2  -9   7        5.07        4.89      3.08 o 
   3  -9   7     1641.72     1581.25     41.84 o 
   4  -9   7     2172.86     2103.61     68.97 o 
   5  -9   7      576.56      557.08     22.81 o 
   6  -9   7     1415.57     1291.89     43.65 o 
   7  -9   7      424.76      383.88     22.74 o 
   8  -9   7     1038.68      966.83     36.31 o 
   9  -9   7       92.59       95.02     10.25 o 
  -6  -8   7      758.85      734.70     30.47 o 
  -5  -8   7      452.15      474.39     22.23 o 
  -4  -8   7     1879.36     1858.41     61.45 o 
  -3  -8   7       17.34       35.21     10.26 o 
  -2  -8   7     2125.11     2059.03     69.31 o 
  -1  -8   7       27.05       37.65     10.90 o 
   0  -8   7     1140.52     1175.62     32.08 o 
   1  -8   7      323.66      316.62     12.00 o 
   2  -8   7     3056.84     2991.83     86.56 o 
   3  -8   7     1390.55     1401.61     37.09 o 
   4  -8   7     2254.36     2215.66     55.38 o 
   5  -8   7      696.48      610.39     23.70 o 
   6  -8   7      763.80      681.31     26.25 o 
   7  -8   7     1511.67     1382.12     67.56 o 
   8  -8   7        0.69       -0.27      2.83 o 
   9  -8   7      608.14      588.21     25.38 o 
  -7  -7   7     1269.26     1351.63     48.10 o 
  -6  -7   7      228.30      237.93     14.38 o 
  -5  -7   7     1686.42     1704.69     56.82 o 
  -4  -7   7       41.48       41.76      6.13 o 
  -3  -7   7     2688.67     2646.77     81.86 o 
  -2  -7   7      459.01      452.55     20.06 o 
  -1  -7   7     3677.45     3636.65     86.36 o 
   0  -7   7     2325.47     2322.79     57.24 o 
   1  -7   7     5789.50     5757.86    133.26 o 
   2  -7   7     1381.30     1317.25     34.54 o 
   3  -7   7     1944.85     1804.57     45.50 o 
   4  -7   7      462.74      435.02     14.26 o 
   5  -7   7      435.47      400.69     17.38 o 
   6  -7   7     2103.00     1834.83     57.52 o 
   7  -7   7       41.41       34.62      6.81 o 
   8  -7   7     1767.24     1631.86     59.11 o 
   9  -7   7       32.77       32.42      7.54 o 
  -7  -6   7       38.35       42.36      7.27 o 
  -6  -6   7     1385.86     1404.95     48.17 o 
  -5  -6   7        0.20        4.60      2.84 o 
  -4  -6   7     1930.46     1835.21     49.12 o 
  -3  -6   7      949.25      852.60     25.54 o 
  -2  -6   7     4395.02     4063.79     99.95 o 
  -1  -6   7      832.93      853.25     20.53 o 
   0  -6   7     6064.78     6102.19    144.75 o 
   1  -6   7     2532.78     2541.43     53.99 o 
   2  -6   7      870.78      873.64     21.04 o 
   3  -6   7     2074.99     2086.74     45.35 o 
   4  -6   7     2703.02     2596.52     55.60 o 
   5  -6   7     1739.59     1597.75     49.25 o 
   6  -6   7       11.00        9.35      2.79 o 
   7  -6   7     1538.44     1477.88     44.35 o 
   8  -6   7       96.37       84.01      9.96 o 
   9  -6   7     1143.20     1180.50     35.30 o 
  -8  -5   7       77.04       80.73      8.70 o 
  -7  -5   7     1794.01     1791.22     49.50 o 
  -6  -5   7      139.65      135.06      8.08 o 
  -5  -5   7     1495.72     1440.60     39.93 o 
  -4  -5   7      635.72      632.38     20.25 o 
  -3  -5   7     3824.76     3644.12     90.20 o 
  -2  -5   7     4006.98     3737.63     91.80 o 
  -1  -5   7     1338.78     1349.95     31.51 o 
   0  -5   7     2072.21     2050.17     43.94 o 
   1  -5   7      915.81      948.44     22.25 o 
   2  -5   7     2295.45     2120.73     45.72 o 
   3  -5   7      121.43      126.32      5.41 o 
   4  -5   7     5622.24     5336.45    109.41 o 
   5  -5   7      122.54      115.47      6.59 o 
   6  -5   7     2201.90     2122.23     54.39 o 
   7  -5   7       25.02       26.95      4.02 o 
   8  -5   7     1731.71     1813.20     52.91 o 
   9  -5   7      395.55      415.45     24.36 o 
  -9  -4   7       38.39       43.68      6.71 o 
  -8  -4   7      807.19      757.36     29.96 o 
  -7  -4   7      601.00      584.80     20.30 o 
  -6  -4   7     1509.50     1425.53     39.80 o 
  -5  -4   7      170.10      169.32      8.55 o 
  -4  -4   7     5475.67     5229.37    126.99 o 
  -3  -4   7     1041.80      960.13     27.38 o 
  -2  -4   7       28.66       37.06      2.62 o 
  -1  -4   7     1704.15     1760.61     37.97 o 
   0  -4   7      943.48      941.47     21.91 o 
   1  -4   7     6823.34     7051.10    142.52 o 
   2  -4   7      625.52      648.52     16.26 o 
   3  -4   7     4854.05     4702.57     96.20 o 
   4  -4   7        4.10        7.09      4.93 o 
   5  -4   7     5398.38     5416.19    127.98 o 
   6  -4   7      155.69      159.30      8.33 o 
   7  -4   7     1251.27     1273.64     35.83 o 
   8  -4   7       70.64       68.91      6.69 o 
   9  -4   7      937.75     1015.75     31.45 o 
  -9  -3   7     2198.47     2196.31     71.88 o 
  -8  -3   7      408.49      372.65     14.64 o 
  -7  -3   7     2177.62     2053.54     54.70 o 
  -6  -3   7      364.55      327.48     13.70 o 
  -5  -3   7      875.20      904.36     26.76 o 
  -4  -3   7     1561.43     1487.97     39.89 o 
  -3  -3   7      971.58      955.55     26.84 o 
  -2  -3   7     1491.48     1437.28     43.12 o 
  -1  -3   7      159.38      179.31      6.14 o 
   0  -3   7     7725.40     8127.95    183.75 o 
   1  -3   7      378.35      442.69     11.90 o 
   2  -3   7     3340.21     3456.58     71.72 o 
   3  -3   7       51.97       51.14      4.33 o 
   4  -3   7     4771.48     4643.91    109.87 o 
   5  -3   7      522.53      490.88     56.15 o 
   6  -3   7     3318.31     3344.82     81.87 o 
   7  -3   7      132.27      133.25      7.95 o 
   8  -3   7      552.90      572.59     25.67 o 
   9  -3   7     1135.72     1196.15     91.95 o 
 -10  -2   7      870.96      851.80     33.65 o 
  -9  -2   7       55.90       47.27      6.58 o 
  -8  -2   7     2044.64     1961.51     96.60 o 
  -7  -2   7      499.49      456.16     24.75 o 
  -6  -2   7     1575.59     1404.33     38.84 o 
  -5  -2   7     1369.03     1284.38     35.37 o 
  -4  -2   7     2410.09     2165.29     55.38 o 
  -3  -2   7     1722.24     1620.16     42.32 o 
  -2  -2   7      513.38      542.05     13.44 o 
  -1  -2   7     3996.97     4172.13     85.40 o 
   0  -2   7       31.46       30.92      2.78 o 
   1  -2   7     5938.88     6732.82    136.09 o 
   2  -2   7      225.17      239.14      9.37 o 
   3  -2   7     2335.68     2464.42     52.23 o 
   4  -2   7        7.77       15.30      2.85 o 
   5  -2   7     1918.07     1971.86     50.43 o 
   6  -2   7     1333.97     1340.43     64.33 o 
   7  -2   7      667.03      691.09     42.23 o 
   8  -2   7      942.12      931.63     37.20 o 
   9  -2   7      498.58      510.08     25.46 o 
 -10  -1   7       34.32       38.92      6.19 o 
  -9  -1   7     1323.27     1328.96     57.56 o 
  -8  -1   7      855.05      812.65     24.74 o 
  -7  -1   7     1460.11     1373.84     39.77 o 
  -6  -1   7      674.06      635.85     20.12 o 
  -5  -1   7      178.46      172.93      8.14 o 
  -4  -1   7     4440.00     4311.13    107.17 o 
  -3  -1   7       55.85       46.29      4.22 o 
  -2  -1   7     6328.61     6339.71    127.75 o 
  -1  -1   7      915.73      967.76     30.59 o 
   0  -1   7     4869.74     4865.13     98.84 o 
   1  -1   7      105.26       84.46      3.91 o 
   2  -1   7     3145.42     3094.10     82.34 o 
   3  -1   7      484.94      447.00     29.41 o 
   4  -1   7      410.14      478.60     36.66 o 
   5  -1   7     3015.71     3053.32    101.53 o 
   6  -1   7      176.31      190.49     32.62 o 
   7  -1   7     1631.11     1685.31     74.34 o 
   8  -1   7      528.42      559.60     26.50 o 
 -10   0   7     1133.20     1171.22     42.40 o 
  -9   0   7      340.73      354.70     18.64 o 
  -8   0   7      677.51      685.11     21.24 o 
  -7   0   7     1979.69     1871.48     48.52 o 
  -6   0   7      361.38      363.64     16.59 o 
  -5   0   7     4497.50     4342.48    164.21 o 
  -4   0   7       40.74       44.23      4.05 o 
  -3   0   7     5662.12     5592.48    137.27 o 
  -2   0   7       19.00       17.61      2.49 o 
  -1   0   7     7131.31     7427.46    148.79 o 
   0   0   7        2.76       18.03      2.82 o 
   1   0   7     1906.75     1821.25     52.48 o 
   2   0   7     1539.37     1596.70     40.24 o 
   3   0   7     1165.79     1087.45     42.94 o 
   4   0   7     2936.90     2851.89     89.29 o 
   5   0   7      602.93      632.48     46.60 o 
   6   0   7     1502.97     1484.69     52.17 o 
   7   0   7      425.17      475.24     53.93 o 
   8   0   7     1987.44     1956.07     84.34 o 
 -11   1   7     1200.73     1295.06     66.08 o 
 -10   1   7      881.16      905.83     34.35 o 
  -9   1   7      460.89      461.48     20.27 o 
  -8   1   7     1671.29     1677.67     66.78 o 
  -7   1   7       48.12       60.38      4.57 o 
  -6   1   7     3001.54     2911.82     71.87 o 
  -5   1   7       59.97       71.70      6.14 o 
  -4   1   7     5722.81     5509.33    111.03 o 
  -3   1   7      110.67      118.29      7.02 o 
  -2   1   7     4922.54     4721.14    166.38 o 
  -1   1   7      749.53      696.02     18.65 o 
   0   1   7     2363.04     2365.61     73.64 o 
   1   1   7     3868.79     4106.92    217.47 o 
   2   1   7     1870.95     1814.99    117.57 o 
   3   1   7     1965.11     1808.39     68.88 o 
   4   1   7      448.45      405.26     44.30 o 
   5   1   7     1697.55     1644.71     56.42 o 
   6   1   7       61.26       39.24      8.90 o 
   7   1   7     1467.90     1403.25     52.10 o 
 -11   2   7      906.97      974.65     37.13 o 
 -10   2   7      325.42      346.58     17.24 o 
  -9   2   7     1980.81     1963.39     63.55 o 
  -8   2   7      741.05      734.66     28.71 o 
  -7   2   7     3905.88     3933.60     95.45 o 
  -6   2   7       50.95       45.64      3.79 o 
  -5   2   7     3340.12     3183.52     77.59 o 
  -4   2   7        0.87        2.93      0.88 o 
  -3   2   7      864.07      815.96     43.98 o 
  -2   2   7      816.94      834.86     18.99 o 
  -1   2   7     2648.22     2649.39     58.81 o 
   0   2   7     3242.54     3093.67     76.18 o 
   1   2   7     1259.88     1148.56     31.82 o 
   2   2   7     2260.27     2004.65     52.12 o 
   3   2   7     1110.58     1075.69     30.96 o 
   4   2   7     2484.97     2243.36     73.16 o 
   5   2   7      272.75      245.98     14.88 o 
   6   2   7      762.22      765.13     32.39 o 
   7   2   7       20.69       19.80      5.91 o 
 -11   3   7      221.11      226.93     13.72 o 
 -10   3   7     1713.02     1660.75     55.66 o 
  -9   3   7      357.24      339.10     23.82 o 
  -8   3   7     2419.73     2369.15     59.85 o 
  -7   3   7      391.19      382.51     12.82 o 
  -6   3   7     3110.57     3131.92     76.58 o 
  -5   3   7      125.16      112.37      4.21 o 
  -4   3   7      356.10      357.48      9.39 o 
  -3   3   7      826.81      774.33     17.71 o 
  -2   3   7     2106.82     2031.57     51.50 o 
  -1   3   7     2554.17     2554.93     64.13 o 
   0   3   7      742.56      767.08     22.68 o 
   1   3   7     2843.92     2728.60     69.07 o 
   2   3   7      535.24      484.17     49.97 o 
   3   3   7     2077.93     2092.07    129.39 o 
   4   3   7       30.05       29.20     12.08 o 
   5   3   7      403.64      398.29     20.61 o 
   6   3   7       25.99       35.27      7.90 o 
 -11   4   7     1403.75     1400.23     49.04 o 
 -10   4   7       13.63       15.60      4.06 o 
  -9   4   7     2010.87     1928.54     62.02 o 
  -8   4   7       48.32       42.17      4.02 o 
  -7   4   7     2431.90     2338.93     73.11 o 
  -6   4   7      823.74      829.79     25.27 o 
  -5   4   7     2355.35     2259.11     47.45 o 
  -4   4   7      228.19      215.35      6.59 o 
  -3   4   7     3100.35     3091.87     76.33 o 
  -2   4   7     2307.78     2338.55     59.25 o 
  -1   4   7      515.31      503.36     16.53 o 
   0   4   7      914.01      952.88     27.71 o 
   1   4   7     1006.41      918.63     32.43 o 
   2   4   7     3421.40     3392.75    134.47 o 
   3   4   7      183.07      183.06     10.59 o 
   4   4   7     1907.52     1856.24     63.39 o 
   5   4   7        0.82        6.63      3.93 o 
   6   4   7     1112.62     1182.84     46.25 o 
 -11   5   7       18.28       16.37      4.36 o 
 -10   5   7     1865.12     1780.26     58.45 o 
  -9   5   7      440.73      440.81     15.25 o 
  -8   5   7     1363.32     1336.77     38.40 o 
  -7   5   7      361.35      333.34     11.69 o 
  -6   5   7     4952.75     4746.04     97.01 o 
  -5   5   7     1748.76     1695.33     36.67 o 
  -4   5   7     2486.10     2318.53     58.50 o 
  -3   5   7     3038.02     3090.08    125.93 o 
  -2   5   7      712.80      704.80     59.40 o 
  -1   5   7     1432.10     1496.86     40.82 o 
   0   5   7      819.15      798.02     24.72 o 
   1   5   7     1626.49     1644.51     45.34 o 
   2   5   7       21.64       24.21      5.25 o 
   3   5   7      853.35      788.63     32.06 o 
   4   5   7      327.70      324.68     45.45 o 
   5   5   7     1737.52     1768.74     72.04 o 
 -11   6   7      948.08      968.30     36.32 o 
 -10   6   7      568.65      556.27     23.22 o 
  -9   6   7     1179.34     1138.55     31.93 o 
  -8   6   7      258.66      251.06     10.11 o 
  -7   6   7     2623.32     2564.53     64.02 o 
  -6   6   7     4368.37     4288.62    132.51 o 
  -5   6   7     1394.68     1330.30     35.82 o 
  -4   6   7     1898.63     1843.78     48.15 o 
  -3   6   7     4132.98     4184.85    102.70 o 
  -2   6   7     1940.85     1931.50     50.96 o 
  -1   6   7        8.33       11.07      2.91 o 
   0   6   7     1624.15     1541.44     43.20 o 
   1   6   7        9.43       10.11      3.13 o 
   2   6   7     2176.73     2184.32     92.01 o 
   3   6   7      469.93      486.73     24.74 o 
   4   6   7     1173.51     1170.86     45.14 o 
 -11   7   7       82.89       79.30      8.69 o 
 -10   7   7      829.49      821.33     31.33 o 
  -9   7   7      677.99      685.78     21.56 o 
  -8   7   7     1572.57     1523.49     40.81 o 
  -7   7   7     2103.42     2001.79     67.07 o 
  -6   7   7      391.51      381.96     13.66 o 
  -5   7   7     1312.49     1292.01     35.51 o 
  -4   7   7      149.77      129.16      7.25 o 
  -3   7   7     3684.75     3625.92    103.16 o 
  -2   7   7        0.29        2.29      2.22 o 
  -1   7   7     1709.34     1688.67     46.81 o 
   0   7   7       47.49       53.11      6.07 o 
   1   7   7     2025.10     1957.55     54.64 o 
   2   7   7      167.73      184.22     10.90 o 
   3   7   7      482.19      490.82     24.44 o 
   4   7   7      106.34      121.72     19.26 o 
 -11   8   7      663.25      711.80     29.34 o 
 -10   8   7      231.95      249.18     23.81 o 
  -9   8   7      265.51      261.99     15.02 o 
  -8   8   7     1021.25      976.39     37.42 o 
  -7   8   7      232.25      223.31     19.17 o 
  -6   8   7     1152.83     1137.27     32.30 o 
  -5   8   7       58.25       62.88      6.24 o 
  -4   8   7     3432.62     3350.17     84.51 o 
  -3   8   7      112.08      101.55      7.11 o 
  -2   8   7     2476.40     2574.14     67.86 o 
  -1   8   7      326.38      328.87     20.16 o 
   0   8   7     1840.11     1864.22     52.41 o 
   1   8   7      284.19      276.33     22.72 o 
   2   8   7     1354.83     1375.95     42.35 o 
   3   8   7      389.92      365.12     31.82 o 
 -11   9   7      780.64      699.27     47.33 o 
 -10   9   7      493.74      476.58     35.65 o 
  -9   9   7      444.80      439.32     21.49 o 
  -8   9   7       96.89       89.70      8.99 o 
  -7   9   7      910.60      889.86     27.01 o 
  -6   9   7       76.08       69.26      6.28 o 
  -5   9   7     1527.88     1421.48     39.91 o 
  -4   9   7      736.71      706.34     23.27 o 
  -3   9   7     1803.84     1866.25     51.47 o 
  -2   9   7      226.24      239.83     12.04 o 
  -1   9   7     1842.38     1876.45     53.02 o 
   0   9   7       88.00       86.16      8.49 o 
   1   9   7      772.65      795.57     65.54 o 
  -9  10   7      340.90      343.63     25.45 o 
  -8  10   7     1236.95     1214.53     63.10 o 
  -7  10   7        0.26        3.09      4.45 o 
  -6  10   7     1520.10     1487.48     49.92 o 
  -5  10   7        7.67       10.69      7.17 o 
  -4  10   7     1631.36     1641.74     55.38 o 
  -3  10   7      148.20      168.51     12.22 o 
  -2  10   7      947.76      984.89     38.34 o 
  -1  10   7      770.77      828.88     34.56 o 
   0  10   7      523.26      586.84     34.11 o 
  -9  11   7     1276.12     1234.09     65.46 o 
  -8  11   7        0.65       -2.39      5.18 o 
  -7  11   7      616.85      634.21     26.35 o 
  -6  11   7        1.48        1.02      3.01 o 
  -5  11   7      991.95      990.18     39.72 o 
  -4  11   7       73.15       86.11      9.91 o 
  -3  11   7      568.09      631.29     28.16 o 
  -2  11   7      546.29      616.27     28.54 o 
  -8  12   7     1167.94     1195.02     43.49 o 
  -7  12   7       34.44       31.48      5.91 o 
  -6  12   7      983.15     1028.91     46.27 o 
  -5  12   7      358.95      367.89     19.57 o 
  -4  12   7      743.23      765.63     42.78 o 
   1 -13   8      488.35      453.99     35.83 o 
   2 -13   8       17.59       14.56      5.36 o 
   3 -13   8     1897.25     2051.38     56.27 o 
   4 -13   8      506.32      548.62     20.80 o 
   5 -13   8      827.41      876.66     44.79 o 
   6 -13   8      204.90      226.79     19.08 o 
  -1 -12   8      234.45      284.98     25.81 o 
   0 -12   8     1105.94     1158.87     45.23 o 
   1 -12   8      252.45      283.11     20.90 o 
   2 -12   8     1410.04     1480.94     42.28 o 
   3 -12   8      621.64      631.47     22.91 o 
   4 -12   8      642.97      684.16     23.45 o 
   5 -12   8      834.68      900.63     38.15 o 
   6 -12   8      425.12      426.67     21.36 o 
   7 -12   8     1043.78     1083.75     54.48 o 
  -3 -11   8      726.75      719.17     44.05 o 
  -2 -11   8        0.29        3.82      3.44 o 
  -1 -11   8     1874.50     1938.48     66.59 o 
   0 -11   8      359.57      345.44     19.41 o 
   1 -11   8     1197.13     1212.85     59.18 o 
   2 -11   8      630.31      668.59     22.58 o 
   3 -11   8      259.53      273.46     12.43 o 
   4 -11   8     1237.77     1322.31     37.67 o 
   5 -11   8      702.96      659.22     27.40 o 
   6 -11   8     1261.59     1241.63     44.19 o 
   7 -11   8       78.18       65.22      8.58 o 
  -4 -10   8     1185.29     1186.94     44.82 o 
  -3 -10   8        0.79        4.03      5.36 o 
  -2 -10   8     2705.79     2761.00     88.40 o 
  -1 -10   8      388.35      410.05     21.02 o 
   0 -10   8      843.73      837.33     33.87 o 
   1 -10   8      933.37      992.92     29.48 o 
   2 -10   8      857.07      871.95     26.54 o 
   3 -10   8     1181.42     1158.21     33.13 o 
   4 -10   8      330.50      325.47     13.19 o 
   5 -10   8     1549.17     1485.61     67.38 o 
   6 -10   8      157.32      155.86     11.09 o 
   7 -10   8     1736.43     1601.88     54.23 o 
   8 -10   8        2.02        6.98      3.75 o 
  -5  -9   8     1711.12     1810.09     66.01 o 
  -4  -9   8       67.04       71.63     18.35 o 
  -3  -9   8     2338.72     2327.93     75.65 o 
  -2  -9   8      257.05      227.77     14.28 o 
  -1  -9   8     1373.60     1352.29     47.95 o 
   0  -9   8      804.36      779.13     31.28 o 
   1  -9   8     1679.88     1680.01     44.32 o 
   2  -9   8     1212.95     1274.98     35.19 o 
   3  -9   8      244.59      244.81     14.30 o 
   4  -9   8     1803.86     1805.94     67.23 o 
   5  -9   8        0.52        2.41      2.55 o 
   6  -9   8     1214.37     1123.57     39.75 o 
   7  -9   8        5.43        4.97     10.62 o 
   8  -9   8     1582.50     1500.98     66.81 o 
   9  -9   8       43.01       41.05     10.53 o 
  -6  -8   8     1342.29     1380.39     49.55 o 
  -5  -8   8      128.11      122.55     10.91 o 
  -4  -8   8      996.30      951.04     36.45 o 
  -3  -8   8     1187.30     1157.51     41.97 o 
  -2  -8   8     1413.57     1353.29     47.25 o 
  -1  -8   8     1441.63     1492.41     50.95 o 
   0  -8   8      763.47      775.87     40.06 o 
   1  -8   8     2235.14     2203.05     55.45 o 
   2  -8   8      343.20      346.01     13.43 o 
   3  -8   8     4109.07     3908.55    119.03 o 
   4  -8   8       11.67       10.09      3.10 o 
   5  -8   8     1799.10     1667.93     53.45 o 
   6  -8   8       11.85       21.17      4.83 o 
   7  -8   8     1565.73     1386.02     74.68 o 
   8  -8   8      654.39      611.43     25.97 o 
   9  -8   8      494.73      486.38     33.83 o 
  -7  -7   8      640.76      644.19     41.13 o 
  -6  -7   8      193.86      175.86     12.38 o 
  -5  -7   8      781.86      755.48     35.51 o 
  -4  -7   8     1365.06     1315.05     48.82 o 
  -3  -7   8      625.10      614.10     25.55 o 
  -2  -7   8     1926.08     1815.65     59.39 o 
  -1  -7   8      641.42      624.77     25.42 o 
   0  -7   8     6998.89     6948.95    160.17 o 
   1  -7   8      110.11       95.23      7.97 o 
   2  -7   8     2693.22     2612.74     63.87 o 
   3  -7   8       28.46       22.41      3.28 o 
   4  -7   8     2117.31     1951.48     71.67 o 
   5  -7   8      123.88      126.90      9.11 o 
   6  -7   8     2319.37     2042.60     63.56 o 
   7  -7   8      648.21      611.32     24.96 o 
   8  -7   8      657.13      615.65     25.72 o 
   9  -7   8      436.48      406.20     19.96 o 
  -7  -6   8      629.69      654.63     27.81 o 
  -6  -6   8      526.24      515.79     23.20 o 
  -5  -6   8      847.47      800.61     31.09 o 
  -4  -6   8      236.81      233.40     13.50 o 
  -3  -6   8     2685.32     2433.18     76.00 o 
  -2  -6   8      372.44      350.45     16.71 o 
  -1  -6   8     4513.37     4459.37    131.22 o 
   0  -6   8        8.29       11.49      2.47 o 
   1  -6   8     4654.41     4635.36     95.89 o 
   2  -6   8       11.47       13.89      2.30 o 
   3  -6   8     4692.00     4606.71     95.76 o 
   4  -6   8      244.52      233.82     11.95 o 
   5  -6   8      977.96      905.03     39.19 o 
   6  -6   8     1030.39      940.02     27.82 o 
   7  -6   8     1028.80      979.24     39.42 o 
   8  -6   8      863.39      779.99     25.38 o 
   9  -6   8       65.51       67.91      8.43 o 
  -8  -5   8      261.68      273.37     24.36 o 
  -7  -5   8     1272.45     1322.84     38.91 o 
  -6  -5   8      521.71      538.03     19.28 o 
  -5  -5   8      467.96      419.00     15.81 o 
  -4  -5   8     2681.35     2447.22     63.44 o 
  -3  -5   8       10.93       20.93      3.42 o 
  -2  -5   8     2070.36     1951.54     52.16 o 
  -1  -5   8      301.86      294.96     15.80 o 
   0  -5   8     3375.88     3339.14     69.99 o 
   1  -5   8      104.13       96.31      4.79 o 
   2  -5   8     1997.58     2001.74     47.31 o 
   3  -5   8     1033.51      990.46     23.82 o 
   4  -5   8     1771.33     1715.44     63.22 o 
   5  -5   8     1016.75      951.65     27.49 o 
   6  -5   8     1129.12     1104.92     31.62 o 
   7  -5   8      650.97      631.69     23.91 o 
   8  -5   8      775.05      786.46     25.58 o 
   9  -5   8      858.29      813.32     33.45 o 
  -9  -4   8      164.16      170.44     19.44 o 
  -8  -4   8      442.99      419.68     16.39 o 
  -7  -4   8     1644.60     1475.02     42.11 o 
  -6  -4   8      789.17      733.45     25.57 o 
  -5  -4   8     1523.15     1423.39     39.69 o 
  -4  -4   8      971.13      834.88     25.31 o 
  -3  -4   8     1784.50     1697.84     45.22 o 
  -2  -4   8       16.92       25.01      5.00 o 
  -1  -4   8     1053.48     1013.40     27.13 o 
   0  -4   8      239.36      245.24      8.11 o 
   1  -4   8     2196.53     2149.08     46.53 o 
   2  -4   8     4018.61     3825.07     79.60 o 
   3  -4   8     3258.20     3232.96     67.89 o 
   4  -4   8     1686.18     1594.50     41.60 o 
   5  -4   8      432.81      436.94     17.48 o 
   6  -4   8     1020.53     1014.38     39.67 o 
   7  -4   8      251.88      283.46     12.54 o 
   8  -4   8     1758.70     1665.19     89.51 o 
   9  -4   8       30.90       46.68     11.99 o 
  -9  -3   8      711.20      722.25     29.55 o 
  -8  -3   8     1433.28     1365.52     52.90 o 
  -7  -3   8      724.65      672.80     22.53 o 
  -6  -3   8     1513.02     1416.47     39.69 o 
  -5  -3   8      748.87      690.84     21.99 o 
  -4  -3   8     2844.27     2635.26     70.24 o 
  -3  -3   8      105.87      116.75      6.60 o 
  -2  -3   8     1054.76     1037.91     29.22 o 
  -1  -3   8      377.38      413.25     11.52 o 
   0  -3   8     4888.69     5193.07    106.11 o 
   1  -3   8     1285.64     1351.07     30.48 o 
   2  -3   8      827.80      806.51     19.67 o 
   3  -3   8     1603.83     1690.72     48.75 o 
   4  -3   8     2488.45     2603.67     64.71 o 
   5  -3   8     4314.81     4193.60    101.03 o 
   6  -3   8      373.18      395.70     19.07 o 
   7  -3   8     1031.56      949.63     36.46 o 
   8  -3   8       16.99       30.47     10.81 o 
 -10  -2   8      355.93      325.99     28.54 o 
  -9  -2   8     1045.08     1079.53     39.70 o 
  -8  -2   8      501.52      467.22     20.93 o 
  -7  -2   8     2404.61     2239.61     59.12 o 
  -6  -2   8       88.50       86.16      6.44 o 
  -5  -2   8     4021.55     3860.70     95.58 o 
  -4  -2   8        8.47       15.60      2.95 o 
  -3  -2   8     2942.71     2873.77     71.82 o 
  -2  -2   8     1197.48     1229.43     27.61 o 
  -1  -2   8     3811.83     3834.47     79.28 o 
   0  -2   8     2374.12     2554.74     53.99 o 
   1  -2   8     2043.13     2144.29     46.06 o 
   2  -2   8     2022.68     2156.61     54.56 o 
   3  -2   8     1037.99      997.53     23.47 o 
   4  -2   8     2700.82     2750.50     75.18 o 
   5  -2   8       26.09       29.71      4.08 o 
   6  -2   8     1446.15     1424.39     49.86 o 
   7  -2   8        6.74       11.55      5.81 o 
   8  -2   8     1143.25     1183.94     45.10 o 
 -10  -1   8     1022.40     1028.38     38.87 o 
  -9  -1   8      584.97      606.97     44.13 o 
  -8  -1   8     2453.52     2411.54     62.28 o 
  -7  -1   8       40.46       46.51      4.76 o 
  -6  -1   8     1411.24     1269.51     35.45 o 
  -5  -1   8      815.15      749.69     22.74 o 
  -4  -1   8     5311.91     5419.80    130.70 o 
  -3  -1   8      420.93      421.19     14.15 o 
  -2  -1   8     4055.42     4257.39     87.22 o 
  -1  -1   8      521.55      574.95     14.54 o 
   0  -1   8     2905.88     3119.84     64.96 o 
   1  -1   8     2378.19     2525.84     53.43 o 
   2  -1   8      767.35      802.55     21.74 o 
   3  -1   8     1206.12     1159.41     39.37 o 
   4  -1   8        5.58        9.12      6.17 o 
   5  -1   8     2995.63     3012.29     94.99 o 
   6  -1   8      132.74      134.13     11.27 o 
   7  -1   8     1447.58     1484.83     73.09 o 
   8  -1   8      187.62      180.69     24.90 o 
 -10   0   8       95.73       92.24      8.75 o 
  -9   0   8     1327.20     1333.98     46.42 o 
  -8   0   8      158.46      154.99      8.03 o 
  -7   0   8     2244.78     2151.33     55.39 o 
  -6   0   8      140.14      134.49     11.81 o 
  -5   0   8     4630.95     4506.67    109.52 o 
  -4   0   8     1629.88     1551.29     40.63 o 
  -3   0   8     2057.24     1985.88     42.28 o 
  -2   0   8     2112.36     2124.49     45.13 o 
  -1   0   8     1120.07     1104.51     32.04 o 
   0   0   8     1031.01     1036.46     25.67 o 
   1   0   8      126.76      116.12      9.31 o 
   2   0   8     2405.35     2233.60    152.90 o 
   3   0   8      104.38      118.65     10.63 o 
   4   0   8     1737.12     1694.78     56.92 o 
   5   0   8      266.97      250.42     18.09 o 
   6   0   8     1620.11     1680.20     64.10 o 
   7   0   8      208.92      192.30     21.08 o 
 -10   1   8     1070.74     1053.82     38.93 o 
  -9   1   8      186.08      193.34     11.77 o 
  -8   1   8     1399.95     1448.79     39.26 o 
  -7   1   8       65.91       80.20      5.40 o 
  -6   1   8     2405.95     2389.56     60.01 o 
  -5   1   8     1306.19     1309.26     44.74 o 
  -4   1   8     2837.60     2730.11     67.62 o 
  -3   1   8     2363.26     2464.06     65.28 o 
  -2   1   8     1467.47     1466.72     32.04 o 
  -1   1   8     1132.01     1132.99     41.06 o 
   0   1   8      158.73      143.59     11.22 o 
   1   1   8     3564.67     3550.23    139.10 o 
   2   1   8        7.45        9.52      2.44 o 
   3   1   8     2927.80     2739.30     82.89 o 
   4   1   8      117.93      105.61      9.00 o 
   5   1   8     2108.36     2033.12     91.04 o 
   6   1   8      546.39      532.51     33.21 o 
   7   1   8      388.95      416.00     41.73 o 
 -11   2   8     1144.44     1161.29     51.13 o 
 -10   2   8      148.41      144.96     10.54 o 
  -9   2   8     1607.99     1677.82     52.04 o 
  -8   2   8      564.28      571.82     18.27 o 
  -7   2   8     2714.45     2661.03     66.71 o 
  -6   2   8     1555.68     1514.52     39.62 o 
  -5   2   8     2358.30     2239.83     56.55 o 
  -4   2   8      998.23      939.30     21.26 o 
  -3   2   8      307.73      301.10     12.71 o 
  -2   2   8     3319.16     3278.72     67.72 o 
  -1   2   8      113.00      118.83      6.93 o 
   0   2   8     3403.53     3299.44     96.71 o 
   1   2   8        6.33       13.30     10.03 o 
   2   2   8     2319.69     2232.28     65.06 o 
   3   2   8       27.76       43.69      7.99 o 
   4   2   8     2087.83     1909.97     91.05 o 
   5   2   8      141.58      123.41     10.68 o 
   6   2   8      319.09      307.30     19.45 o 
 -11   3   8       86.46      100.17      9.21 o 
 -10   3   8     1635.61     1583.89     64.74 o 
  -9   3   8      215.00      219.82     11.16 o 
  -8   3   8     2550.70     2446.02    102.84 o 
  -7   3   8      993.39      976.59     27.26 o 
  -6   3   8      897.23      846.47     23.78 o 
  -5   3   8      562.76      548.49     16.48 o 
  -4   3   8     1197.72     1092.53     24.43 o 
  -3   3   8     5585.86     5633.55    172.28 o 
  -2   3   8      230.74      225.34      9.30 o 
  -1   3   8     5420.42     5490.72    132.90 o 
   0   3   8        5.06       10.39      5.49 o 
   1   3   8     3099.77     2903.33     73.70 o 
   2   3   8       47.68       49.74      5.36 o 
   3   3   8     1179.50     1091.94     40.46 o 
   4   3   8      392.82      395.74     27.28 o 
   5   3   8      421.64      403.90     21.36 o 
   6   3   8      785.40      741.83     40.78 o 
 -11   4   8     1354.08     1398.86     49.12 o 
 -10   4   8      730.85      721.91     31.31 o 
  -9   4   8     1024.54     1022.17     29.24 o 
  -8   4   8      588.56      585.57     18.43 o 
  -7   4   8      285.50      296.78     10.93 o 
  -6   4   8     2254.97     2161.80     62.24 o 
  -5   4   8      255.71      261.87      7.86 o 
  -4   4   8     4449.50     4169.45    101.33 o 
  -3   4   8        6.14        5.03      2.05 o 
  -2   4   8     3604.90     3452.27     85.97 o 
  -1   4   8       29.43       30.33      8.52 o 
   0   4   8     2215.84     2118.32     55.73 o 
   1   4   8      331.48      332.46     18.60 o 
   2   4   8     1347.89     1319.84     50.04 o 
   3   4   8      717.41      658.01     28.10 o 
   4   4   8      959.07      916.79     36.77 o 
   5   4   8      460.42      456.65     27.37 o 
 -11   5   8      334.67      323.13     36.91 o 
 -10   5   8      321.10      328.84     16.35 o 
  -9   5   8      549.53      545.94     17.92 o 
  -8   5   8      339.56      340.35     12.46 o 
  -7   5   8     3011.90     2959.98     73.35 o 
  -6   5   8      179.00      162.15     11.18 o 
  -5   5   8     3784.53     3535.00     87.12 o 
  -4   5   8       27.61       33.42      3.82 o 
  -3   5   8     4137.15     4269.32    104.68 o 
  -2   5   8      229.30      245.79     17.18 o 
  -1   5   8     2887.76     2840.97     72.79 o 
   0   5   8      628.50      610.15     23.65 o 
   1   5   8     1526.53     1464.99     41.81 o 
   2   5   8     1259.85     1217.82     46.70 o 
   3   5   8      388.11      393.46     20.74 o 
   4   5   8     1237.42     1243.21    104.48 o 
 -11   6   8      234.39      247.94     19.72 o 
 -10   6   8     1469.55     1479.99     50.30 o 
  -9   6   8       46.16       42.67      4.66 o 
  -8   6   8     1620.34     1616.33     58.82 o 
  -7   6   8       11.14       12.32      3.79 o 
  -6   6   8     3674.72     3461.93    110.31 o 
  -5   6   8        2.33        3.02      1.83 o 
  -4   6   8     1638.45     1647.67     44.23 o 
  -3   6   8        2.08        5.30      2.22 o 
  -2   6   8     1836.60     1877.78     50.60 o 
  -1   6   8     1515.71     1469.65     41.69 o 
   0   6   8      861.76      859.86     27.69 o 
   1   6   8     1100.69     1043.45     32.65 o 
   2   6   8      370.38      368.31     16.18 o 
   3   6   8     1554.00     1454.06     53.69 o 
   4   6   8      562.61      533.24     40.02 o 
 -11   7   8      832.70      823.70     52.26 o 
 -10   7   8      243.40      213.02     22.54 o 
  -9   7   8     2032.66     1920.33     66.12 o 
  -8   7   8      105.63       94.56      9.45 o 
  -7   7   8     1851.12     1708.29     59.16 o 
  -6   7   8       25.23       25.99      3.69 o 
  -5   7   8      908.59      853.82     25.70 o 
  -4   7   8       81.01       67.18      8.90 o 
  -3   7   8     2471.82     2454.31     64.14 o 
  -2   7   8     1830.61     1897.88     51.85 o 
  -1   7   8      223.94      235.97     15.27 o 
   0   7   8      928.29      925.67     30.05 o 
   1   7   8      674.02      659.55     30.56 o 
   2   7   8      980.23      992.98     44.11 o 
   3   7   8       43.30       49.95      8.27 o 
 -11   8   8      129.20      110.65     18.53 o 
 -10   8   8      971.27      893.79     55.75 o 
  -9   8   8        9.35        7.36      3.69 o 
  -8   8   8      695.22      685.04     28.93 o 
  -7   8   8        0.59        0.59      2.92 o 
  -6   8   8     1122.80     1106.89     32.10 o 
  -5   8   8      478.38      453.55     16.50 o 
  -4   8   8      934.25      970.34     29.68 o 
  -3   8   8      290.83      321.51     13.87 o 
  -2   8   8      400.82      439.82     17.51 o 
  -1   8   8     1377.64     1378.68     41.20 o 
   0   8   8      496.81      516.98     28.04 o 
   1   8   8     1623.01     1649.25    100.51 o 
   2   8   8       37.92       52.31     13.44 o 
 -10   9   8       26.91       20.89      8.72 o 
  -9   9   8     1028.00     1037.77     40.89 o 
  -8   9   8       20.10       16.98      4.93 o 
  -7   9   8     1325.25     1190.85     45.14 o 
  -6   9   8      626.55      589.50     20.29 o 
  -5   9   8      138.10      145.75      8.68 o 
  -4   9   8     1606.28     1573.04     44.56 o 
  -3   9   8     1112.26     1146.72     54.71 o 
  -2   9   8     1177.04     1269.50     38.79 o 
  -1   9   8      553.99      537.93     21.21 o 
   0   9   8      873.70      898.32     41.62 o 
   1   9   8       21.14       16.16      8.54 o 
  -9  10   8      139.73      124.28     14.54 o 
  -8  10   8      796.63      749.27     44.43 o 
  -7  10   8      630.52      609.19     25.16 o 
  -6  10   8      984.05      970.30     49.93 o 
  -5  10   8      868.86      878.65     33.79 o 
  -4  10   8      713.83      700.02     29.17 o 
  -3  10   8      989.89     1032.54     39.90 o 
  -2  10   8      243.98      259.65     16.33 o 
  -1  10   8     1081.28     1176.48     45.66 o 
  -8  11   8      597.33      577.70     38.21 o 
  -7  11   8      579.83      587.85     33.39 o 
  -6  11   8      507.52      525.78     23.83 o 
  -5  11   8      343.16      363.81     19.12 o 
  -4  11   8      798.04      866.33     35.15 o 
  -3  11   8        8.82       16.53      5.24 o 
   3 -13   9      353.12      385.80     29.09 o 
   0 -12   9      454.36      501.08     25.67 o 
   1 -12   9     1154.80     1243.18     48.03 o 
   2 -12   9      273.85      291.43     18.24 o 
   3 -12   9     1390.31     1474.70     42.20 o 
   4 -12   9       16.72       22.32      4.44 o 
   5 -12   9      528.81      539.06     46.66 o 
   6 -12   9        6.10        4.36      4.36 o 
  -2 -11   9      684.08      714.90     31.90 o 
  -1 -11   9      608.66      637.15     29.44 o 
   0 -11   9     1680.32     1676.54     59.59 o 
   1 -11   9       21.01       17.74      5.38 o 
   2 -11   9     1428.99     1479.71     53.42 o 
   3 -11   9       28.21       24.72      4.40 o 
   4 -11   9     3157.59     3270.87     81.76 o 
   5 -11   9       13.15       16.32      4.79 o 
   6 -11   9      959.02      916.92     35.63 o 
   7 -11   9      337.78      306.68     18.63 o 
  -3 -10   9      541.89      504.27     24.76 o 
  -2 -10   9      283.96      274.25     16.93 o 
  -1 -10   9     2556.28     2647.68     85.86 o 
   0 -10   9        6.18       14.85      4.86 o 
   1 -10   9     1741.52     1759.48     60.52 o 
   2 -10   9       93.43       95.18      6.89 o 
   3 -10   9     2928.99     2883.27     73.75 o 
   4 -10   9      209.20      213.66     12.92 o 
   5 -10   9     1878.77     1783.89     78.04 o 
   6 -10   9       42.68       36.41      6.46 o 
   7 -10   9     1041.59      986.40     37.94 o 
  -4  -9   9     1243.87     1202.89     45.03 o 
  -3  -9   9      473.40      473.12     23.09 o 
  -2  -9   9     1730.66     1760.07     60.26 o 
  -1  -9   9        0.66        3.13      2.96 o 
   0  -9   9     2338.46     2303.34     74.98 o 
   1  -9   9        4.71        5.78      3.43 o 
   2  -9   9     3632.36     3583.12     87.13 o 
   3  -9   9     1058.28     1049.75     30.14 o 
   4  -9   9     1134.14     1057.83     37.26 o 
   5  -9   9      524.07      477.31     21.45 o 
   6  -9   9      950.13      814.37     31.91 o 
   7  -9   9     1375.41     1250.83     44.68 o 
   8  -9   9      531.80      527.48     24.35 o 
  -6  -8   9     1041.82     1111.59     61.77 o 
  -5  -8   9     1401.12     1433.59     51.18 o 
  -4  -8   9       27.22       29.77      5.89 o 
  -3  -8   9     1375.05     1321.39     78.93 o 
  -2  -8   9      104.17       96.44     17.80 o 
  -1  -8   9     1563.45     1607.37     54.77 o 
   0  -8   9       95.82      102.66      9.21 o 
   1  -8   9     1631.95     1656.96     43.32 o 
   2  -8   9      328.09      321.56     14.99 o 
   3  -8   9     1203.08     1146.33     31.82 o 
   4  -8   9     1209.12     1077.91     37.63 o 
   5  -8   9      861.17      792.16     30.26 o 
   6  -8   9     1522.95     1407.19     47.75 o 
   7  -8   9      518.68      439.79     20.72 o 
   8  -8   9     1196.72     1139.07     45.12 o 
  -6  -7   9     1143.84     1115.56     41.91 o 
  -5  -7   9       86.27       88.29      9.63 o 
  -4  -7   9     1811.46     1756.99     58.92 o 
  -3  -7   9       19.53       14.32      4.32 o 
  -2  -7   9     2822.08     2790.18     87.12 o 
  -1  -7   9      618.40      583.27     29.40 o 
   0  -7   9      804.68      763.00     29.65 o 
   1  -7   9      160.48      180.51      8.31 o 
   2  -7   9      869.98      833.11     24.19 o 
   3  -7   9     2863.00     2602.18     64.26 o 
   4  -7   9      298.36      273.39     14.06 o 
   5  -7   9     2236.18     1984.07     62.09 o 
   6  -7   9      170.50      141.77     10.24 o 
   7  -7   9     1699.03     1609.57    103.38 o 
   8  -7   9        3.34        2.38      3.36 o 
  -7  -6   9     1100.01     1019.99     39.82 o 
  -6  -6   9       28.26       25.51      5.48 o 
  -5  -6   9     1510.48     1355.59     47.53 o 
  -4  -6   9        8.06        8.25      3.33 o 
  -3  -6   9     2321.12     2189.53     69.82 o 
  -2  -6   9       39.69       41.70      8.08 o 
  -1  -6   9     1516.62     1519.87     50.66 o 
   0  -6   9     1126.51     1091.84     29.62 o 
   1  -6   9     1503.94     1437.70     37.60 o 
   2  -6   9     1098.32     1108.12     30.26 o 
   3  -6   9     1817.23     1686.19     43.34 o 
   4  -6   9     1446.09     1394.19     38.08 o 
   5  -6   9      219.10      213.03     10.11 o 
   6  -6   9     2028.76     1884.45     96.58 o 
   7  -6   9        6.31        6.16      3.62 o 
   8  -6   9      919.77      900.01     45.26 o 
  -8  -5   9     1395.68     1358.02     70.96 o 
  -7  -5   9       13.22       14.60      3.74 o 
  -6  -5   9     1296.60     1205.76     50.25 o 
  -5  -5   9       19.44       15.60      3.64 o 
  -4  -5   9     2608.83     2498.57     65.25 o 
  -3  -5   9      496.80      452.29     16.35 o 
  -2  -5   9     2666.44     2550.13     65.55 o 
  -1  -5   9     2006.08     1938.61     51.15 o 
   0  -5   9     2492.82     2521.54     54.47 o 
   1  -5   9     1035.94     1007.57     24.47 o 
   2  -5   9      749.49      700.58     18.27 o 
   3  -5   9     1279.16     1302.00     41.27 o 
   4  -5   9       25.99       23.38      3.63 o 
   5  -5   9     1450.66     1348.50     37.17 o 
   6  -5   9       69.30       68.98      8.68 o 
   7  -5   9     1748.16     1691.22     66.26 o 
   8  -5   9      167.42      152.27     15.99 o 
  -8  -4   9       18.26       25.95      6.09 o 
  -7  -4   9     1672.93     1578.65     44.98 o 
  -6  -4   9       35.73       46.75      5.46 o 
  -5  -4   9     1866.13     1646.64     45.49 o 
  -4  -4   9      418.59      397.14     15.04 o 
  -3  -4   9     2577.32     2389.64     64.22 o 
  -2  -4   9      653.43      670.21     21.24 o 
  -1  -4   9     1940.62     1940.20     50.93 o 
   0  -4   9     2081.05     2139.96     46.58 o 
   1  -4   9      567.47      600.59     16.06 o 
   2  -4   9     3872.56     4099.90     98.54 o 
   3  -4   9      931.45     1030.91     31.43 o 
   4  -4   9     1469.34     1431.00     38.62 o 
   5  -4   9       21.10       28.40      4.18 o 
   6  -4   9     1581.74     1606.14     43.71 o 
   7  -4   9      340.39      295.06     26.55 o 
   8  -4   9      916.14      890.42     55.55 o 
  -9  -3   9       39.60       48.99      8.45 o 
  -8  -3   9     2043.07     2009.60     54.16 o 
  -7  -3   9       61.05       53.52      6.91 o 
  -6  -3   9     1597.96     1493.74     41.99 o 
  -5  -3   9      345.73      346.78     13.81 o 
  -4  -3   9     1928.30     1779.36     47.49 o 
  -3  -3   9     2801.52     2642.74     67.35 o 
  -2  -3   9      186.23      195.36      8.99 o 
  -1  -3   9     1829.12     1969.33     43.09 o 
   0  -3   9      690.31      733.29     18.55 o 
   1  -3   9     3142.22     3225.14     68.07 o 
   2  -3   9       92.09       87.34      5.71 o 
   3  -3   9     3140.10     3315.10     92.65 o 
   4  -3   9       21.04       23.21      5.79 o 
   5  -3   9     2142.12     2065.31     53.42 o 
   6  -3   9      347.07      339.83     38.91 o 
   7  -3   9      933.78      938.23     36.70 o 
   8  -3   9      444.48      372.64     31.10 o 
  -9  -2   9     1236.94     1214.82     44.95 o 
  -8  -2   9      480.77      483.90     17.62 o 
  -7  -2   9     2184.89     2070.68     55.54 o 
  -6  -2   9      476.45      431.17     16.06 o 
  -5  -2   9     2447.45     2339.39     60.79 o 
  -4  -2   9      564.65      509.98     17.31 o 
  -3  -2   9      475.17      495.59     16.73 o 
  -2  -2   9     3432.07     3619.92     89.49 o 
  -1  -2   9      577.88      642.52     16.48 o 
   0  -2   9     5264.21     6030.17    123.19 o 
   1  -2   9      371.88      423.90     17.67 o 
   2  -2   9     2206.79     2339.60     61.90 o 
   3  -2   9        2.51        5.25      2.12 o 
   4  -2   9     3814.34     3735.34    114.35 o 
   5  -2   9      903.86      857.95     58.67 o 
   6  -2   9      707.05      697.38     29.08 o 
   7  -2   9      263.42      264.49     16.19 o 
 -10  -1   9     1729.71     1773.77     60.47 o 
  -9  -1   9      353.97      365.50     18.35 o 
  -8  -1   9     1837.17     1764.66     47.69 o 
  -7  -1   9     1412.09     1310.55     47.17 o 
  -6  -1   9      150.64      164.63      8.59 o 
  -5  -1   9     1950.60     1879.69     49.65 o 
  -4  -1   9     2587.01     2462.35     62.46 o 
  -3  -1   9     3234.45     3360.52    142.88 o 
  -2  -1   9      162.76      183.95      6.58 o 
  -1  -1   9     2595.98     2721.29     80.69 o 
   0  -1   9       15.42       15.86      2.33 o 
   1  -1   9     1573.44     1616.46     35.91 o 
   2  -1   9      318.29      309.11     14.26 o 
   3  -1   9     1413.26     1402.39     56.45 o 
   4  -1   9      682.48      657.32     55.08 o 
   5  -1   9     1723.99     1795.03     61.07 o 
   6  -1   9      367.63      356.70     19.08 o 
   7  -1   9      275.51      296.03     21.45 o 
 -10   0   9      158.04      161.09     11.45 o 
  -9   0   9      963.40      970.02     31.04 o 
  -8   0   9     1534.08     1508.96     41.31 o 
  -7   0   9      752.36      744.36     22.80 o 
  -6   0   9     2104.55     2031.72     53.20 o 
  -5   0   9     2688.21     2458.99     62.75 o 
  -4   0   9     4018.83     3946.81     96.83 o 
  -3   0   9      233.01      237.21     10.49 o 
  -2   0   9     1523.52     1645.89     36.09 o 
  -1   0   9      214.22      223.57      7.50 o 
   0   0   9     3811.42     4203.67     86.43 o 
   1   0   9      534.47      550.75     17.42 o 
   2   0   9      985.44      956.20     37.70 o 
   3   0   9      224.59      190.37     11.77 o 
   4   0   9      617.12      606.53     46.96 o 
   5   0   9     1204.66     1175.29     43.67 o 
   6   0   9      346.57      373.15     25.00 o 
   7   0   9      748.52      773.89     35.59 o 
 -10   1   9      288.51      309.54     16.69 o 
  -9   1   9     1159.65     1223.90     43.86 o 
  -8   1   9      512.90      530.32     17.78 o 
  -7   1   9     1208.87     1163.88     32.46 o 
  -6   1   9      108.06      106.22      8.11 o 
  -5   1   9     4684.89     4475.71    108.98 o 
  -4   1   9       21.88       26.76      3.40 o 
  -3   1   9     2513.72     2456.96     82.16 o 
  -2   1   9      523.52      532.13     13.81 o 
  -1   1   9     3914.75     3841.59     94.05 o 
   0   1   9      431.67      387.16     13.55 o 
   1   1   9     2227.59     2142.07     90.46 o 
   2   1   9      561.34      543.91     21.50 o 
   3   1   9      421.10      394.26     23.56 o 
   4   1   9     1265.83     1188.91     46.16 o 
   5   1   9      231.19      260.14     16.15 o 
   6   1   9      977.43     1002.12     40.41 o 
 -11   2   9      366.94      377.27     23.64 o 
 -10   2   9      383.53      391.85     19.07 o 
  -9   2   9      471.57      475.61     21.09 o 
  -8   2   9     2412.55     2395.67     67.76 o 
  -7   2   9      101.90      102.87      6.16 o 
  -6   2   9     2713.39     2640.30     66.18 o 
  -5   2   9       15.96       13.81      2.45 o 
  -4   2   9     3220.32     3096.37     80.02 o 
  -3   2   9      413.17      409.24     13.58 o 
  -2   2   9     6593.80     6719.38    161.24 o 
  -1   2   9      923.05      874.96     33.98 o 
   0   2   9     2097.57     1983.75     59.36 o 
   1   2   9     1201.25     1133.89     32.34 o 
   2   2   9     1991.93     1785.33     49.81 o 
   3   2   9     1250.29     1179.56     43.07 o 
   4   2   9      578.27      508.03     23.85 o 
   5   2   9      866.95      822.74     34.45 o 
   6   2   9       24.98       37.04      8.63 o 
 -11   3   9      598.82      567.96     57.31 o 
 -10   3   9      535.06      512.68     29.93 o 
  -9   3   9     1325.69     1330.77     52.33 o 
  -8   3   9        0.77        3.89      2.71 o 
  -7   3   9     1119.89     1072.16     35.22 o 
  -6   3   9       23.50       18.45      2.82 o 
  -5   3   9     2594.14     2402.13     60.05 o 
  -4   3   9      748.24      736.93     28.53 o 
  -3   3   9     3506.50     3428.03     84.93 o 
  -2   3   9     1845.17     1789.40     47.23 o 
  -1   3   9     2428.82     2359.24     60.80 o 
   0   3   9     1925.75     1846.41     56.67 o 
   1   3   9     2186.97     2008.58     53.75 o 
   2   3   9     1124.47     1045.48     31.60 o 
   3   3   9      266.60      243.06     26.00 o 
   4   3   9     1208.21     1080.09     41.95 o 
   5   3   9        0.10        2.09      3.18 o 
 -11   4   9      416.27      436.61     21.00 o 
 -10   4   9     1473.07     1445.62     63.14 o 
  -9   4   9      166.58      173.20     10.87 o 
  -8   4   9     1456.75     1440.35     38.91 o 
  -7   4   9       32.51       37.56      3.92 o 
  -6   4   9     2253.50     2116.19     92.73 o 
  -5   4   9      752.08      705.11     33.25 o 
  -4   4   9      936.17      875.32     25.29 o 
  -3   4   9     1772.33     1725.05     62.64 o 
  -2   4   9     1324.39     1312.62     36.69 o 
  -1   4   9     1400.28     1360.53     38.16 o 
   0   4   9      872.67      802.02     25.41 o 
   1   4   9     2520.69     2307.26     61.42 o 
   2   4   9      104.22       94.80      8.13 o 
   3   4   9     1803.61     1584.96     56.40 o 
   4   4   9       28.57       26.80      6.36 o 
 -11   5   9      962.87      966.88     37.16 o 
 -10   5   9        0.78        5.42      3.53 o 
  -9   5   9      685.16      703.95     22.03 o 
  -8   5   9       23.21       28.69      5.27 o 
  -7   5   9     1906.33     1796.33    110.67 o 
  -6   5   9      724.66      675.87     35.24 o 
  -5   5   9      459.71      432.72     20.00 o 
  -4   5   9      789.10      786.03     43.90 o 
  -3   5   9      742.14      733.14     22.85 o 
  -2   5   9     1054.19     1052.90     31.28 o 
  -1   5   9      254.41      241.85     11.43 o 
   0   5   9     2665.43     2614.96     68.98 o 
   1   5   9        9.97        8.16      3.10 o 
   2   5   9     1504.56     1536.76     44.98 o 
   3   5   9       47.35       36.61      7.14 o 
   4   5   9      989.07      962.25     60.48 o 
 -11   6   9       37.53       40.32      9.35 o 
 -10   6   9     1087.91     1021.36     62.33 o 
  -9   6   9       96.07       84.15     12.35 o 
  -8   6   9     1489.63     1393.86     89.46 o 
  -7   6   9      871.74      793.51     31.88 o 
  -6   6   9     1520.09     1406.16     56.17 o 
  -5   6   9      252.90      248.18     10.98 o 
  -4   6   9      821.56      772.49     24.05 o 
  -3   6   9     1256.19     1251.25     35.91 o 
  -2   6   9        6.65       13.18      5.18 o 
  -1   6   9     1200.40     1168.74     35.28 o 
   0   6   9        9.54       11.53      3.41 o 
   1   6   9     2003.09     2045.16     57.16 o 
   2   6   9       44.65       43.22      7.71 o 
   3   6   9     2157.13     2050.75     72.08 o 
 -10   7   9      288.47      279.58     26.90 o 
  -9   7   9     1019.26      983.47     68.25 o 
  -8   7   9      127.97      135.47     10.65 o 
  -7   7   9     1974.91     1868.86     69.13 o 
  -6   7   9      617.01      563.00     25.26 o 
  -5   7   9      577.00      527.50     18.24 o 
  -4   7   9     1446.09     1430.89     44.21 o 
  -3   7   9      104.63      109.56      7.82 o 
  -2   7   9     1602.97     1647.95     46.92 o 
  -1   7   9       15.48       12.75      5.13 o 
   0   7   9      911.52      946.92     31.41 o 
   1   7   9        2.44        3.46      3.56 o 
   2   7   9      940.77      960.79     56.10 o 
 -10   8   9     1073.50     1027.95     62.87 o 
  -9   8   9      182.60      163.30     12.26 o 
  -8   8   9      667.87      656.17     28.87 o 
  -7   8   9     1189.29     1121.05     43.23 o 
  -6   8   9      383.86      357.41     19.21 o 
  -5   8   9     1154.15     1113.74     33.15 o 
  -4   8   9      550.11      551.92     20.11 o 
  -3   8   9     1217.28     1259.30     37.81 o 
  -2   8   9       39.39       44.93      6.54 o 
  -1   8   9     1244.71     1239.48     38.66 o 
   0   8   9        2.38        5.06      3.23 o 
   1   8   9     1270.54     1342.39     54.21 o 
 -10   9   9      339.73      319.43     29.09 o 
  -9   9   9      485.72      474.51     23.85 o 
  -8   9   9      461.79      495.92     24.26 o 
  -7   9   9      190.04      178.10     13.27 o 
  -6   9   9     1253.31     1186.06     46.11 o 
  -5   9   9       37.59       34.48      5.05 o 
  -4   9   9     1808.34     1867.85     52.64 o 
  -3   9   9        7.80        6.17      3.20 o 
  -2   9   9     1235.59     1269.58     39.68 o 
  -1   9   9      144.67      142.04     10.88 o 
   0   9   9      612.23      683.07     33.90 o 
  -9  10   9      625.26      590.84     38.03 o 
  -8  10   9      124.10      121.73     15.26 o 
  -7  10   9     1220.98     1169.23     63.63 o 
  -6  10   9        6.53        5.90      3.72 o 
  -5  10   9     1485.91     1491.56     75.82 o 
  -4  10   9        5.78       12.27      4.68 o 
  -3  10   9     1140.29     1275.01     47.72 o 
  -2  10   9      275.11      304.14     18.54 o 
  -6  11   9      645.92      708.07     39.12 o 
  -5  11   9       59.81       45.41      9.63 o 
   1 -12  10     1931.15     2117.03    103.05 o 
   2 -12  10      223.68      235.15     16.35 o 
   3 -12  10      871.66      924.86     48.17 o 
   4 -12  10      304.20      330.66     22.54 o 
  -1 -11  10        6.54        8.34      4.49 o 
   0 -11  10      657.78      711.34     31.84 o 
   1 -11  10      706.32      757.14     33.02 o 
   2 -11  10     1518.46     1531.58    111.97 o 
   3 -11  10      534.51      566.05     26.47 o 
   4 -11  10     1836.34     1831.35    114.18 o 
   5 -11  10      734.68      693.37     29.15 o 
   6 -11  10      115.52       97.34     10.74 o 
  -3 -10  10      780.01      773.37     47.70 o 
  -2 -10  10      583.68      639.33     29.31 o 
  -1 -10  10     1442.40     1521.26     54.90 o 
   0 -10  10     1220.35     1225.76     46.14 o 
   1 -10  10      891.16      903.45     64.21 o 
   2 -10  10      790.36      776.17     32.39 o 
   3 -10  10      796.62      761.51     30.57 o 
   4 -10  10     1759.53     1685.61     64.76 o 
   5 -10  10      121.65      116.11     14.44 o 
   6 -10  10      863.07      806.10     32.73 o 
   7 -10  10       10.25        2.54      5.45 o 
  -4  -9  10      875.67      894.71     36.70 o 
  -3  -9  10       86.94       72.59      9.22 o 
  -2  -9  10     1711.59     1666.61     58.38 o 
  -1  -9  10      556.92      583.32     26.53 o 
   0  -9  10     1251.09     1235.79     45.44 o 
   1  -9  10      897.89      910.23     37.44 o 
   2  -9  10      231.64      234.26     19.02 o 
   3  -9  10     1600.19     1595.91     71.39 o 
   4  -9  10      247.62      225.67     13.58 o 
   5  -9  10     1330.47     1215.56     43.23 o 
   6  -9  10       10.08       11.66      4.54 o 
   7  -9  10     2049.21     1988.88     82.71 o 
  -5  -8  10     1888.85     1881.91     64.55 o 
  -4  -8  10      338.08      332.94     18.70 o 
  -3  -8  10     1408.23     1280.19     46.78 o 
  -2  -8  10      187.04      193.61     15.81 o 
  -1  -8  10      922.83      924.96     35.92 o 
   0  -8  10     1218.10     1238.47     44.67 o 
   1  -8  10      323.79      318.00     17.64 o 
   2  -8  10      904.25      836.05     30.57 o 
   3  -8  10        2.06        4.60      2.80 o 
   4  -8  10     1472.29     1378.55     46.42 o 
   5  -8  10        4.14        4.67      3.58 o 
   6  -8  10     1628.98     1501.12     50.72 o 
   7  -8  10       46.23       42.04      8.45 o 
  -6  -7  10     2223.21     2214.99     73.52 o 
  -5  -7  10      377.40      373.20     22.64 o 
  -4  -7  10     1133.07     1065.40     40.15 o 
  -3  -7  10       43.61       32.19      5.82 o 
  -2  -7  10     1841.78     1771.63     59.47 o 
  -1  -7  10     1105.32     1142.47     41.38 o 
   0  -7  10      442.05      386.83     18.77 o 
   1  -7  10      733.09      752.28     22.75 o 
   2  -7  10       35.04       46.23      7.04 o 
   3  -7  10     2652.85     2524.42     62.97 o 
   4  -7  10      222.62      205.75     15.54 o 
   5  -7  10     1375.07     1289.70     43.76 o 
   6  -7  10       40.03       52.48      7.33 o 
   7  -7  10     1529.23     1430.34     55.03 o 
  -7  -6  10     1233.83     1164.03     43.73 o 
  -6  -6  10      270.67      261.47     15.87 o 
  -5  -6  10      685.73      644.10     40.87 o 
  -4  -6  10      797.13      770.97     30.91 o 
  -3  -6  10     1291.65     1198.31     42.91 o 
  -2  -6  10     1315.38     1227.01     43.43 o 
  -1  -6  10       57.96       63.51      7.55 o 
   0  -6  10     1795.55     1716.25     56.39 o 
   1  -6  10       38.41       44.89      4.58 o 
   2  -6  10     3564.97     3452.90     83.08 o 
   3  -6  10       51.43       53.86      4.86 o 
   4  -6  10     1750.94     1597.15     57.21 o 
   5  -6  10       59.30       55.41      7.16 o 
   6  -6  10     1039.21      930.15     34.09 o 
   7  -6  10      703.62      657.37     27.04 o 
  -7  -5  10      311.20      279.18     16.30 o 
  -6  -5  10     1222.23     1126.63     41.48 o 
  -5  -5  10     1188.63     1098.39     33.41 o 
  -4  -5  10      731.24      684.09     27.28 o 
  -3  -5  10     1782.86     1625.74     55.01 o 
  -2  -5  10      417.23      394.38     15.19 o 
  -1  -5  10     6186.28     6129.58    149.13 o 
   0  -5  10       16.84       24.10      6.84 o 
   1  -5  10     2222.76     2308.31     72.97 o 
   2  -5  10       28.43       26.37      4.12 o 
   3  -5  10     2396.95     2489.04     93.08 o 
   4  -5  10      458.53      445.70     16.12 o 
   5  -5  10     1047.74     1023.77     30.35 o 
   6  -5  10      550.29      529.47     21.87 o 
   7  -5  10      615.59      632.10     41.31 o 
  -8  -4  10      658.37      634.24     28.92 o 
  -7  -4  10      958.74      935.24     30.09 o 
  -6  -4  10     1169.52     1071.70     32.81 o 
  -5  -4  10      187.56      182.53      9.84 o 
  -4  -4  10     2708.18     2458.54     64.46 o 
  -3  -4  10      159.73      153.15      8.52 o 
  -2  -4  10     2872.29     2981.71     76.10 o 
  -1  -4  10       20.78       26.81      3.98 o 
   0  -4  10     3876.42     4055.24     85.22 o 
   1  -4  10        1.31        2.21      1.68 o 
   2  -4  10     3084.26     3263.50     69.29 o 
   3  -4  10      453.39      470.55     13.50 o 
   4  -4  10       88.20       89.71     11.17 o 
   5  -4  10      720.97      704.10     28.23 o 
   6  -4  10      741.78      732.62     29.68 o 
   7  -4  10     1548.92     1459.80     52.05 o 
  -9  -3  10      250.56      247.55     24.17 o 
  -8  -3  10     1149.52     1165.03     44.88 o 
  -7  -3  10     1187.71     1114.01     33.88 o 
  -6  -3  10      191.78      167.46     12.14 o 
  -5  -3  10     3246.62     3027.76     77.74 o 
  -4  -3  10        0.75        4.71      3.56 o 
  -3  -3  10     2744.74     2786.93     71.20 o 
  -2  -3  10      270.53      258.96     11.23 o 
  -1  -3  10     3112.85     3274.26     82.23 o 
   0  -3  10      106.72      110.41      5.44 o 
   1  -3  10     1134.89     1254.31     29.38 o 
   2  -3  10     1147.84     1228.31     46.09 o 
   3  -3  10      836.63      844.28     25.17 o 
   4  -3  10     1046.25     1035.75     37.48 o 
   5  -3  10      399.98      366.23     18.23 o 
   6  -3  10     1082.79     1083.62     40.66 o 
   7  -3  10      205.66      209.57     14.15 o 
  -9  -2  10       73.24       67.88      8.42 o 
  -8  -2  10     1815.99     1769.80     48.69 o 
  -7  -2  10      147.01      140.58      8.62 o 
  -6  -2  10     1742.57     1652.50     45.76 o 
  -5  -2  10      182.07      162.64      8.81 o 
  -4  -2  10     2082.34     2124.87     55.96 o 
  -3  -2  10       76.41       92.35      6.46 o 
  -2  -2  10     2125.54     2148.98     55.85 o 
  -1  -2  10      475.20      523.65     16.27 o 
   0  -2  10     1302.17     1463.00     33.35 o 
   1  -2  10     1752.14     1906.94     46.11 o 
   2  -2  10     2183.07     2269.11     94.08 o 
   3  -2  10     1281.96     1246.26     65.34 o 
   4  -2  10      244.23      252.89     24.36 o 
   5  -2  10     1162.06     1141.34     41.95 o 
   6  -2  10       28.01       25.60      5.66 o 
   7  -2  10      840.36      831.35     35.00 o 
  -9  -1  10     1036.26     1034.96     31.33 o 
  -8  -1  10      147.78      145.41      8.44 o 
  -7  -1  10     1931.99     1867.02     64.10 o 
  -6  -1  10        0.25        1.51      2.17 o 
  -5  -1  10     2584.42     2487.25     64.18 o 
  -4  -1  10       86.89       94.54     10.08 o 
  -3  -1  10     2913.68     2995.59    122.04 o 
  -2  -1  10     1653.63     1780.20    117.83 o 
  -1  -1  10     2108.50     2220.50     58.90 o 
   0  -1  10      334.45      369.94     11.03 o 
   1  -1  10     1495.28     1506.10     40.35 o 
   2  -1  10     2434.54     2511.66     87.37 o 
   3  -1  10     1376.82     1344.52     70.75 o 
   4  -1  10     2449.04     2380.88     77.42 o 
   5  -1  10      351.36      338.22     18.01 o 
   6  -1  10      516.68      510.64     32.56 o 
 -10   0  10      681.34      731.69     71.53 o 
  -9   0  10      108.79      116.70      8.49 o 
  -8   0  10     1761.76     1798.79     48.45 o 
  -7   0  10        4.42        4.56      2.41 o 
  -6   0  10     2499.46     2345.92     60.91 o 
  -5   0  10        6.20        6.20      2.31 o 
  -4   0  10     2495.84     2492.90     73.24 o 
  -3   0  10     1834.62     1919.92     79.88 o 
  -2   0  10     1037.29     1080.45     32.68 o 
  -1   0  10     1246.10     1255.26     34.11 o 
   0   0  10     3210.56     3332.38     82.91 o 
   1   0  10     3702.05     3712.46     92.22 o 
   2   0  10      228.69      210.62      9.62 o 
   3   0  10      885.78      845.57     32.90 o 
   4   0  10      294.47      280.63     25.91 o 
   5   0  10     1349.79     1260.09     55.92 o 
   6   0  10       48.55       53.18      8.21 o 
 -10   1  10      132.79      147.04     11.22 o 
  -9   1  10     1463.74     1512.40     41.96 o 
  -8   1  10       14.77       12.64      3.15 o 
  -7   1  10     1236.98     1231.02     34.45 o 
  -6   1  10     1044.44      989.71     34.75 o 
  -5   1  10     2469.97     2378.42     60.92 o 
  -4   1  10      778.02      760.82     22.80 o 
  -3   1  10     1314.19     1371.04     47.77 o 
  -2   1  10     1232.88     1300.48     35.22 o 
  -1   1  10     1592.59     1641.28     67.86 o 
   0   1  10     3855.38     3819.36    133.43 o 
   1   1  10      170.22      167.83     11.97 o 
   2   1  10      951.20      913.21     27.74 o 
   3   1  10       14.38       13.97      9.63 o 
   4   1  10     2884.50     2721.94     88.87 o 
   5   1  10      261.98      266.72     31.35 o 
 -10   2  10      619.41      674.03     28.20 o 
  -9   2  10       31.77       34.07      4.55 o 
  -8   2  10     1881.25     1930.13     52.89 o 
  -7   2  10      287.16      283.85     11.39 o 
  -6   2  10      981.27      990.85     28.13 o 
  -5   2  10     1049.66     1048.36     29.13 o 
  -4   2  10     1142.30     1069.03     66.15 o 
  -3   2  10     3534.60     3471.74    131.53 o 
  -2   2  10      204.73      188.59      8.69 o 
  -1   2  10     1546.36     1528.73     77.78 o 
   0   2  10        1.59        4.83      2.48 o 
   1   2  10     2049.39     1952.70     66.23 o 
   2   2  10       28.67       30.13      4.47 o 
   3   2  10     1798.18     1806.64     62.35 o 
   4   2  10      426.71      376.86     21.46 o 
   5   2  10     1193.15     1141.24     44.90 o 
 -10   3  10       40.37       35.97      6.08 o 
  -9   3  10     1259.90     1302.45     60.65 o 
  -8   3  10      612.04      607.34     32.78 o 
  -7   3  10      311.12      302.22     13.11 o 
  -6   3  10      727.93      684.63     51.54 o 
  -5   3  10     1795.39     1659.56     57.08 o 
  -4   3  10     3654.75     3390.43    108.65 o 
  -3   3  10      157.23      153.02      7.81 o 
  -2   3  10     1042.84     1004.15     29.35 o 
  -1   3  10       30.02       23.62      7.71 o 
   0   3  10     2485.99     2401.03     66.69 o 
   1   3  10       45.02       37.79      8.61 o 
   2   3  10     2034.83     1892.63     52.40 o 
   3   3  10      380.06      370.47     20.03 o 
   4   3  10     1287.56     1274.24     48.54 o 
 -10   4  10      945.43      985.11     84.43 o 
  -9   4  10      613.94      616.27     21.78 o 
  -8   4  10      743.00      720.83     50.89 o 
  -7   4  10      732.08      692.69     28.52 o 
  -6   4  10     1237.44     1133.52     41.93 o 
  -5   4  10     1270.17     1228.19     44.69 o 
  -4   4  10        5.11        9.07      3.59 o 
  -3   4  10     1430.04     1401.44     50.33 o 
  -2   4  10       80.82       80.50      6.48 o 
  -1   4  10     2128.11     2010.52     54.15 o 
   0   4  10      299.04      272.47     12.61 o 
   1   4  10      950.71      923.33     55.03 o 
   2   4  10       35.15       25.18      5.87 o 
   3   4  10     1023.72      992.62     40.82 o 
   4   4  10      157.33      144.45     19.08 o 
 -10   5  10      190.67      191.35     21.99 o 
  -9   5  10      877.20      853.45     61.38 o 
  -8   5  10      572.89      552.94     36.67 o 
  -7   5  10      371.47      368.28     18.73 o 
  -6   5  10      665.01      637.00     36.87 o 
  -5   5  10      216.52      202.07     12.91 o 
  -4   5  10     1791.98     1841.61     51.54 o 
  -3   5  10       26.16       28.49      4.28 o 
  -2   5  10     2587.67     2535.92     66.79 o 
  -1   5  10      242.66      229.07     11.49 o 
   0   5  10     1357.37     1339.20     43.94 o 
   1   5  10      162.41      176.48     10.55 o 
   2   5  10      509.38      480.44     24.17 o 
   3   5  10      444.58      408.73     22.63 o 
 -10   6  10      704.00      643.80     46.05 o 
  -9   6  10      476.17      461.73     22.68 o 
  -8   6  10      276.90      256.48     15.41 o 
  -7   6  10     1278.26     1230.42     46.09 o 
  -6   6  10      110.01      100.21      9.58 o 
  -5   6  10     1273.75     1183.22     44.94 o 
  -4   6  10       34.80       45.79      5.31 o 
  -3   6  10     1310.62     1323.69     38.48 o 
  -2   6  10      121.90      123.74     10.99 o 
  -1   6  10     1063.02     1083.08     33.91 o 
   0   6  10      629.58      654.53     39.32 o 
   1   6  10      805.30      807.04     28.27 o 
   2   6  10      523.33      508.96     35.29 o 
 -10   7  10      963.39      937.21     59.57 o 
  -9   7  10      236.29      219.76     14.80 o 
  -8   7  10     1266.66     1211.03     68.03 o 
  -7   7  10      135.80      124.34     11.18 o 
  -6   7  10     1487.94     1408.62     52.33 o 
  -5   7  10       40.89       43.38      7.21 o 
  -4   7  10     1768.68     1764.71     49.14 o 
  -3   7  10      368.95      371.44     16.05 o 
  -2   7  10     1334.79     1371.70     41.05 o 
  -1   7  10      560.65      563.84     28.28 o 
   0   7  10      638.56      625.84     24.07 o 
   1   7  10      798.00      802.84     30.57 o 
  -9   8  10      972.73      946.15     38.98 o 
  -8   8  10        0.17        0.22      3.31 o 
  -7   8  10     1835.32     1711.74     62.00 o 
  -6   8  10        4.00       10.27      4.41 o 
  -5   8  10      884.12      881.83     37.27 o 
  -4   8  10        9.91       20.54      4.34 o 
  -3   8  10      872.68      901.94     30.01 o 
  -2   8  10      673.51      692.97     25.32 o 
  -1   8  10      329.00      339.84     16.46 o 
   0   8  10      540.46      569.11     23.13 o 
  -9   9  10        2.64        4.70      3.80 o 
  -8   9  10      957.87      922.65     39.62 o 
  -7   9  10       62.27       62.07      9.05 o 
  -6   9  10     1024.49     1015.59     42.06 o 
  -5   9  10      287.66      295.02     13.98 o 
  -4   9  10      929.79      963.73     31.78 o 
  -3   9  10      365.56      362.45     16.76 o 
  -2   9  10      185.38      193.59     12.04 o 
  -5  10  10      353.66      410.53     27.09 o 
  -4  10  10       40.47       44.50      9.81 o 
   0 -11  11      141.13      147.26     13.36 o 
   1 -11  11     1519.12     1600.74     98.72 o 
   2 -11  11      177.79      199.22     42.88 o 
   3 -11  11     1358.50     1398.14    122.57 o 
   4 -11  11        0.83        3.68      3.66 o 
  -2 -10  11      959.52      983.84     57.93 o 
  -1 -10  11      151.56      160.22     13.53 o 
   0 -10  11     1475.39     1512.29     54.90 o 
   1 -10  11      249.99      250.39     16.04 o 
   2 -10  11     1395.76     1385.91     53.91 o 
   3 -10  11       13.35       18.38      5.22 o 
   4 -10  11      589.99      541.11     27.48 o 
   5 -10  11      115.70       95.06     14.08 o 
  -3  -9  11     1572.02     1556.65     56.14 o 
  -2  -9  11      196.25      201.09     18.72 o 
  -1  -9  11     1261.98     1266.62     47.25 o 
   0  -9  11       77.86       69.91      8.97 o 
   1  -9  11     1320.05     1314.52     82.37 o 
   2  -9  11       12.67       19.87      5.10 o 
   3  -9  11     1906.12     1875.34     59.12 o 
   4  -9  11      140.60      121.07     10.72 o 
   5  -9  11      709.24      628.57     26.77 o 
   6  -9  11      722.38      677.46     28.61 o 
  -4  -8  11     1197.81     1164.69     44.41 o 
  -3  -8  11      253.60      230.22     15.10 o 
  -2  -8  11     1538.72     1494.92     53.18 o 
  -1  -8  11      122.40      120.19     14.63 o 
   0  -8  11     1834.38     1799.51     61.07 o 
   1  -8  11       26.82       43.37     11.08 o 
   2  -8  11     1314.61     1228.79     44.12 o 
   3  -8  11      397.17      401.73     18.99 o 
   4  -8  11     1916.24     1837.04     59.28 o 
   5  -8  11      302.39      303.62     16.51 o 
   6  -8  11      873.40      811.66     32.10 o 
  -5  -7  11     1709.39     1606.44     56.61 o 
  -4  -7  11      478.97      465.81     22.95 o 
  -3  -7  11      783.95      722.91     30.45 o 
  -2  -7  11       93.14       85.57     14.17 o 
  -1  -7  11     1836.76     1818.94     78.15 o 
   0  -7  11      146.58      160.25     11.38 o 
   1  -7  11     1574.17     1524.63     58.54 o 
   2  -7  11      926.10      846.78     25.28 o 
   3  -7  11     1160.92     1057.54     37.12 o 
   4  -7  11     1057.28     1020.31     36.49 o 
   5  -7  11      599.37      558.47     23.89 o 
   6  -7  11     1020.84      950.07     58.03 o 
  -6  -6  11     1409.73     1322.34     48.42 o 
  -5  -6  11       97.40      101.55     16.80 o 
  -4  -6  11     1615.31     1529.54     53.26 o 
  -3  -6  11       55.15       48.20      7.13 o 
  -2  -6  11     1681.79     1610.54     54.72 o 
  -1  -6  11      624.71      600.62     36.68 o 
   0  -6  11      979.08      948.67     35.29 o 
   1  -6  11      236.24      238.93     13.38 o 
   2  -6  11     1773.68     1737.24     45.08 o 
   3  -6  11     1584.64     1493.74     48.62 o 
   4  -6  11      574.38      575.86     23.61 o 
   5  -6  11     1224.18     1173.96     56.90 o 
   6  -6  11      109.69      103.74     13.63 o 
  -7  -5  11      737.87      682.39     29.53 o 
  -6  -5  11       70.18       66.62      8.47 o 
  -5  -5  11     2302.60     2231.18     96.65 o 
  -4  -5  11      203.95      205.57     13.22 o 
  -3  -5  11     2506.64     2402.39     63.74 o 
  -2  -5  11      885.21      861.83     27.32 o 
  -1  -5  11     1520.22     1520.17     42.72 o 
   0  -5  11      378.49      423.24     16.15 o 
   1  -5  11     1130.44     1201.90     29.18 o 
   2  -5  11     1680.25     1728.16     46.88 o 
   3  -5  11      307.03      315.21     21.71 o 
   4  -5  11     1305.93     1258.06     35.84 o 
   5  -5  11        0.85        3.14      3.33 o 
   6  -5  11     1057.50      989.70     48.29 o 
   7  -5  11       43.55       30.88      9.81 o 
  -8  -4  11      780.95      775.45     33.58 o 
  -7  -4  11        5.94        9.61      3.38 o 
  -6  -4  11     1745.81     1682.93     47.83 o 
  -5  -4  11      715.33      678.48     28.56 o 
  -4  -4  11     1934.15     1845.36     50.67 o 
  -3  -4  11      309.36      309.78     17.39 o 
  -2  -4  11     3007.99     3077.52     78.85 o 
  -1  -4  11     1816.66     1905.31     51.40 o 
   0  -4  11     1980.32     2021.78     53.98 o 
   1  -4  11      567.05      639.53     18.89 o 
   2  -4  11     1198.85     1253.25     29.87 o 
   3  -4  11      785.27      821.02     25.24 o 
   4  -4  11        6.49        4.55      3.31 o 
   5  -4  11     1414.63     1376.24     48.61 o 
   6  -4  11       25.64       19.57      5.04 o 
  -8  -3  11        8.95       13.18      4.80 o 
  -7  -3  11      932.11      878.52     28.57 o 
  -6  -3  11      441.07      403.44     16.34 o 
  -5  -3  11     1691.91     1630.53     45.67 o 
  -4  -3  11      974.60      934.18     28.75 o 
  -3  -3  11     2530.15     2568.09     66.71 o 
  -2  -3  11     1452.68     1532.49     42.40 o 
  -1  -3  11     2009.52     2163.85     57.04 o 
   0  -3  11     1170.44     1211.84     34.30 o 
   1  -3  11       80.35       82.83      6.87 o 
   2  -3  11      853.43      921.68     43.48 o 
   3  -3  11       25.37       19.65      4.58 o 
   4  -3  11     1503.49     1505.68     51.81 o 
   5  -3  11       29.03       20.35      5.40 o 
   6  -3  11     1302.80     1232.00     45.82 o 
  -9  -2  11        5.96        3.68      3.82 o 
  -8  -2  11     1239.36     1248.72     36.71 o 
  -7  -2  11       60.49       61.11      6.50 o 
  -6  -2  11     1046.50      998.49     33.84 o 
  -5  -2  11      475.89      474.07     17.44 o 
  -4  -2  11     1619.72     1591.23     43.87 o 
  -3  -2  11      804.17      836.89     25.79 o 
  -2  -2  11      552.58      610.30     20.11 o 
  -1  -2  11     2627.86     2947.64    106.04 o 
   0  -2  11        8.50       13.72      2.44 o 
   1  -2  11     3417.05     3716.80    154.86 o 
   2  -2  11      679.24      720.67     22.05 o 
   3  -2  11     3037.00     3039.74     95.32 o 
   4  -2  11      210.00      194.16     12.67 o 
   5  -2  11     1003.91     1005.01     38.89 o 
   6  -2  11       45.21       48.70      7.77 o 
  -9  -1  11     1297.82     1323.65     38.51 o 
  -8  -1  11      160.69      156.19     11.12 o 
  -7  -1  11     1054.54     1125.89     42.41 o 
  -6  -1  11      240.75      252.39     11.61 o 
  -5  -1  11      955.09      934.34     30.29 o 
  -4  -1  11     1934.08     1915.33     56.82 o 
  -3  -1  11        3.82       12.01      3.02 o 
  -2  -1  11     2175.15     2468.97    107.99 o 
  -1  -1  11        9.19       15.96      3.93 o 
   0  -1  11     2977.91     3125.30    117.22 o 
   1  -1  11      116.37      125.07      7.02 o 
   2  -1  11     4500.77     4507.92    111.07 o 
   3  -1  11       86.72       87.17     13.63 o 
   4  -1  11     1344.30     1295.60     47.12 o 
   5  -1  11       34.95       33.89      6.68 o 
   6  -1  11      935.39      876.10     55.55 o 
  -9   0  11      488.56      512.99     31.69 o 
  -8   0  11     1575.25     1614.05     58.55 o 
  -7   0  11      376.21      372.23     14.36 o 
  -6   0  11      960.31      945.51     36.55 o 
  -5   0  11      525.22      535.65     24.94 o 
  -4   0  11       44.62       68.46      7.80 o 
  -3   0  11     3223.72     3609.08    176.81 o 
  -2   0  11       24.00       24.32      8.90 o 
  -1   0  11     4661.21     4997.10    122.06 o 
   0   0  11      261.30      271.55     11.06 o 
   1   0  11     2585.26     2575.43     75.29 o 
   2   0  11      216.17      206.82      9.91 o 
   3   0  11     1694.22     1638.65     56.81 o 
   4   0  11      418.74      406.23     33.55 o 
   5   0  11      742.06      700.54     31.02 o 
 -10   1  11      192.60      208.07     16.54 o 
  -9   1  11      906.87      922.58     40.14 o 
  -8   1  11      694.63      711.83     22.96 o 
  -7   1  11       87.32       95.00      6.44 o 
  -6   1  11     2099.85     2064.47     65.91 o 
  -5   1  11      413.40      399.46     18.84 o 
  -4   1  11     1516.90     1541.00     53.56 o 
  -3   1  11       54.60       64.82      7.51 o 
  -2   1  11     2384.99     2475.13     81.47 o 
  -1   1  11       27.07       27.08      3.97 o 
   0   1  11      921.79      886.91     26.74 o 
   1   1  11      445.47      422.67     15.74 o 
   2   1  11      382.39      400.77     40.56 o 
   3   1  11      560.14      556.80     33.84 o 
   4   1  11      985.89      944.11     54.39 o 
   5   1  11      956.93      976.77     40.20 o 
 -10   2  11      378.05      415.84     25.27 o 
  -9   2  11      714.82      762.53     59.71 o 
  -8   2  11      472.81      483.04     41.20 o 
  -7   2  11     1849.81     1898.90     50.33 o 
  -6   2  11      210.23      177.69     11.83 o 
  -5   2  11     1686.91     1704.94     59.15 o 
  -4   2  11      135.18      133.20      9.74 o 
  -3   2  11     1928.85     2000.23     67.82 o 
  -2   2  11       81.07       73.04      7.51 o 
  -1   2  11     1101.35     1143.09     33.16 o 
   0   2  11      269.65      292.22     12.49 o 
   1   2  11      645.24      592.70     26.38 o 
   2   2  11     1105.62     1006.96     39.01 o 
   3   2  11       41.70       44.93      7.58 o 
   4   2  11     1401.95     1365.40     51.37 o 
 -10   3  11      616.39      620.81     26.53 o 
  -9   3  11      260.61      262.66     13.84 o 
  -8   3  11     1010.89      999.32     66.52 o 
  -7   3  11       17.64       16.97      4.89 o 
  -6   3  11     1930.44     1835.46     63.43 o 
  -5   3  11       12.61       20.23     11.17 o 
  -4   3  11     1898.19     1868.34     64.30 o 
  -3   3  11        2.69        4.39      3.19 o 
  -2   3  11      604.50      601.13     20.19 o 
  -1   3  11      152.62      162.96      9.03 o 
   0   3  11     1362.18     1301.69     37.90 o 
   1   3  11     1434.05     1353.98     39.58 o 
   2   3  11       87.00       78.11     10.17 o 
   3   3  11      972.36      955.37     64.40 o 
 -10   4  11      174.34      154.27     20.35 o 
  -9   4  11     1704.67     1673.52    108.02 o 
  -8   4  11      104.78       97.12      9.57 o 
  -7   4  11     1409.97     1362.01    105.13 o 
  -6   4  11       20.28       15.07      5.63 o 
  -5   4  11     1899.73     1738.84     93.73 o 
  -4   4  11      508.05      477.50     24.84 o 
  -3   4  11     1553.18     1500.37     72.61 o 
  -2   4  11      542.85      535.24     19.22 o 
  -1   4  11      901.62      895.44     28.52 o 
   0   4  11     1726.34     1693.37     48.00 o 
   1   4  11      667.19      648.03     23.38 o 
   2   4  11      732.18      746.32     32.73 o 
   3   4  11      317.40      294.39     18.72 o 
 -10   5  11      781.03      797.76     44.24 o 
  -9   5  11      118.89      109.95     10.62 o 
  -8   5  11     1345.50     1289.70     72.61 o 
  -7   5  11        5.05        5.41      3.77 o 
  -6   5  11     1065.39      986.44     44.02 o 
  -5   5  11      217.03      201.28     13.62 o 
  -4   5  11     1071.10     1043.49     41.27 o 
  -3   5  11      780.58      830.27     30.35 o 
  -2   5  11     1126.01     1107.94     33.84 o 
  -1   5  11     1227.89     1160.76     48.63 o 
   0   5  11      700.25      695.75     24.89 o 
   1   5  11      635.14      636.07     23.78 o 
   2   5  11       72.86       73.89     10.17 o 
  -9   6  11     1683.62     1676.07     96.04 o 
  -8   6  11      135.38      125.40     13.35 o 
  -7   6  11     1058.76      991.99     39.86 o 
  -6   6  11      311.43      302.90     40.00 o 
  -5   6  11      620.30      558.61     26.48 o 
  -4   6  11     1246.36     1214.83     47.38 o 
  -3   6  11      504.71      520.57     19.56 o 
  -2   6  11      656.58      677.44     24.07 o 
  -1   6  11      289.59      259.82     13.53 o 
   0   6  11     1287.76     1280.44     40.01 o 
   1   6  11        0.22        3.96      4.05 o 
  -9   7  11      101.23       98.79     11.39 o 
  -8   7  11      779.52      694.22     47.70 o 
  -7   7  11      478.12      441.37     23.05 o 
  -6   7  11      719.95      699.39     31.60 o 
  -5   7  11      846.29      779.71     34.35 o 
  -4   7  11      562.42      589.83     28.78 o 
  -3   7  11      726.04      700.81     24.90 o 
  -2   7  11      170.34      165.89     10.72 o 
  -1   7  11      937.38      938.82     41.50 o 
   0   7  11        5.68        9.23      3.96 o 
  -8   8  11      709.40      668.43     31.02 o 
  -7   8  11     1133.01     1050.50     48.76 o 
  -6   8  11      600.63      602.01     29.18 o 
  -5   8  11      458.68      433.96     23.80 o 
  -4   8  11      955.12      976.24     42.14 o 
  -3   8  11        2.46        5.59      3.38 o 
  -2   8  11      451.38      468.74     20.11 o 
  -7   9  11      748.69      719.03     49.51 o 
  -6   9  11      237.48      229.91     25.08 o 
  -5   9  11      933.15      974.64     61.93 o 
  -4   9  11       70.01       70.40      9.68 o 
   0 -10  12     1477.22     1550.15     56.49 o 
   1 -10  12      106.94       97.45     13.72 o 
   2 -10  12      783.22      805.17     33.91 o 
   3 -10  12      398.05      352.77     30.00 o 
   4 -10  12      282.01      231.21     23.81 o 
  -2  -9  12       20.73       25.06      6.23 o 
  -1  -9  12      680.24      670.90     30.12 o 
   0  -9  12      450.90      463.35     23.25 o 
   1  -9  12     1432.11     1426.04     51.58 o 
   2  -9  12      616.44      594.56     32.76 o 
   3  -9  12      870.40      765.10     47.35 o 
   4  -9  12      787.30      714.51     44.42 o 
   5  -9  12       45.69       38.54      6.70 o 
  -4  -8  12     1163.05     1156.70     63.61 o 
  -3  -8  12      502.36      525.09     30.74 o 
  -2  -8  12     1762.41     1747.45     61.03 o 
  -1  -8  12      758.06      763.88     46.34 o 
   0  -8  12      836.39      816.98     33.47 o 
   1  -8  12     1206.34     1160.27     43.01 o 
   2  -8  12      139.15      124.88     19.26 o 
   3  -8  12     1316.80     1275.73     66.39 o 
   4  -8  12      251.16      217.37     13.62 o 
   5  -8  12     1119.02     1014.04     37.70 o 
  -5  -7  12     1130.15     1113.39     61.06 o 
  -4  -7  12      106.38       96.73     10.90 o 
  -3  -7  12     1564.03     1532.75     54.41 o 
  -2  -7  12      626.64      646.80     28.33 o 
  -1  -7  12     1121.71     1039.22     40.11 o 
   0  -7  12     1743.46     1777.27     60.01 o 
   1  -7  12      108.24      110.67     10.08 o 
   2  -7  12     1543.02     1626.39     94.94 o 
   3  -7  12      467.62      448.69     20.33 o 
   4  -7  12     1668.40     1648.86     54.20 o 
   5  -7  12        1.36        1.34      2.76 o 
   6  -7  12     1153.05     1116.53     55.59 o 
  -6  -6  12     1328.75     1279.09     47.64 o 
  -5  -6  12      432.20      411.29     21.34 o 
  -4  -6  12      667.66      660.47     51.15 o 
  -3  -6  12      619.50      593.22     26.30 o 
  -2  -6  12      313.59      329.45     17.76 o 
  -1  -6  12     1993.42     1990.01     65.57 o 
   0  -6  12      289.83      304.63     16.17 o 
   1  -6  12     1170.37     1151.02     48.87 o 
   2  -6  12       32.61       30.45      5.23 o 
   3  -6  12     1472.55     1454.05     48.07 o 
   4  -6  12       31.70       27.58      5.67 o 
   5  -6  12      580.45      523.47     31.11 o 
   6  -6  12       23.78       25.61      7.63 o 
  -6  -5  12      290.58      282.54     16.84 o 
  -5  -5  12      492.99      467.53     22.64 o 
  -4  -5  12      774.06      727.52     30.05 o 
  -3  -5  12      512.90      494.80     22.68 o 
  -2  -5  12     1675.66     1703.80     57.04 o 
  -1  -5  12      320.61      321.71     16.59 o 
   0  -5  12     1564.09     1714.41     47.72 o 
   1  -5  12       25.15       27.07      8.61 o 
   2  -5  12     2723.40     2894.10     85.09 o 
   3  -5  12      344.94      349.66     17.46 o 
   4  -5  12      904.05      871.62     33.68 o 
   5  -5  12       91.47       87.38     12.35 o 
   6  -5  12     1131.30     1135.98     56.50 o 
  -7  -4  12      189.58      185.67     10.94 o 
  -6  -4  12      378.70      374.67     16.22 o 
  -5  -4  12     1911.03     1906.61     53.24 o 
  -4  -4  12      195.72      203.85     10.83 o 
  -3  -4  12      977.43      993.51     30.82 o 
  -2  -4  12      152.68      164.12      9.44 o 
  -1  -4  12     2741.42     2890.55     74.99 o 
   0  -4  12       22.06       27.71      4.31 o 
   1  -4  12     1870.17     2092.32     55.67 o 
   2  -4  12       49.48       48.43      5.21 o 
   3  -4  12     1362.11     1321.97     46.34 o 
   4  -4  12      193.98      200.82     12.95 o 
   5  -4  12     1080.27     1060.53     40.16 o 
   6  -4  12      830.78      761.28     48.98 o 
  -8  -3  12      430.15      450.24     23.00 o 
  -7  -3  12      857.80      873.87     33.50 o 
  -6  -3  12     1689.08     1593.88     45.66 o 
  -5  -3  12      241.77      249.04     12.13 o 
  -4  -3  12     1262.04     1230.02     36.33 o 
  -3  -3  12      556.53      583.31     20.46 o 
  -2  -3  12     4724.25     4962.36    122.32 o 
  -1  -3  12       94.66      109.24      7.58 o 
   0  -3  12      973.58     1112.44     32.47 o 
   1  -3  12       70.73       81.03      5.67 o 
   2  -3  12     2050.00     2228.63     73.56 o 
   3  -3  12     1156.28     1170.51     52.51 o 
   4  -3  12     1018.23     1034.27     58.68 o 
   5  -3  12      748.65      717.80     48.24 o 
  -8  -2  12      666.81      703.00     53.14 o 
  -7  -2  12     1060.54     1057.24     32.93 o 
  -6  -2  12      141.52      142.91      8.90 o 
  -5  -2  12     1610.42     1649.81     46.11 o 
  -4  -2  12       83.64       91.63      7.19 o 
  -3  -2  12     1131.35     1222.30     54.24 o 
  -2  -2  12       64.94       61.42      5.67 o 
  -1  -2  12     1744.11     2029.24     81.90 o 
   0  -2  12      233.04      259.26     13.62 o 
   1  -2  12     2041.85     2209.25     67.89 o 
   2  -2  12      935.33      928.81     41.82 o 
   3  -2  12      215.27      243.20     36.17 o 
   4  -2  12      967.41      934.42     36.65 o 
   5  -2  12      389.16      387.40     20.48 o 
  -8  -1  12      835.89      875.93     33.39 o 
  -7  -1  12      191.26      186.09     12.92 o 
  -6  -1  12     1777.25     1810.17     49.79 o 
  -5  -1  12       10.36       12.01      3.25 o 
  -4  -1  12     1547.71     1689.42     73.28 o 
  -3  -1  12      108.71      132.51     20.62 o 
  -2  -1  12     1178.30     1409.55     72.79 o 
  -1  -1  12      635.29      681.47     27.38 o 
   0  -1  12     1041.93     1105.34     40.24 o 
   1  -1  12     1803.41     1834.48     49.04 o 
   2  -1  12      793.40      816.52     67.29 o 
   3  -1  12     1112.67     1078.05     40.49 o 
   4  -1  12       44.13       53.60     11.72 o 
   5  -1  12      644.27      662.88     29.73 o 
  -9   0  12      902.13      943.06     29.63 o 
  -8   0  12      239.08      246.80     11.57 o 
  -7   0  12      811.28      834.51     31.36 o 
  -6   0  12        3.67        8.81      5.41 o 
  -5   0  12      866.57      934.41     75.61 o 
  -4   0  12      642.14      738.89     57.16 o 
  -3   0  12     1127.40     1252.26     45.44 o 
  -2   0  12      730.43      806.64     53.27 o 
  -1   0  12     1358.10     1524.61     55.77 o 
   0   0  12     1340.13     1363.55     38.17 o 
   1   0  12      959.52      938.94     28.37 o 
   2   0  12      591.31      585.75     25.96 o 
   3   0  12      107.70       91.57     10.34 o 
   4   0  12     1125.81     1100.24     42.77 o 
  -9   1  12      174.56      188.77     10.06 o 
  -8   1  12     1316.15     1336.10     38.23 o 
  -7   1  12      105.10      101.44      6.93 o 
  -6   1  12     1395.29     1380.08     50.09 o 
  -5   1  12      232.65      235.54     13.98 o 
  -4   1  12     1838.86     1964.15     78.17 o 
  -3   1  12     1085.33     1132.59     42.25 o 
  -2   1  12     1323.21     1359.37     49.01 o 
  -1   1  12      301.60      300.57     15.99 o 
   0   1  12      214.13      219.76     10.48 o 
   1   1  12     1113.42     1107.90     33.02 o 
   2   1  12      364.24      348.17     19.46 o 
   3   1  12     1759.84     1728.11     60.91 o 
   4   1  12        3.81        5.18      4.09 o 
  -9   2  12     1320.57     1345.27     53.80 o 
  -8   2  12       41.06       41.00      6.79 o 
  -7   2  12     1581.37     1596.07     81.98 o 
  -6   2  12       14.68       12.56      4.23 o 
  -5   2  12     1523.39     1465.33     52.88 o 
  -4   2  12      348.89      371.01     18.87 o 
  -3   2  12      776.60      775.08     31.77 o 
  -2   2  12      641.29      651.54     28.03 o 
  -1   2  12      581.32      570.05     19.83 o 
   0   2  12     1231.31     1247.70     36.48 o 
   1   2  12        4.18        3.35      2.83 o 
   2   2  12      927.97      912.54     37.06 o 
   3   2  12        2.63       -0.33      3.44 o 
  -9   3  12       60.67       59.68      8.49 o 
  -8   3  12     1093.15     1079.27     65.43 o 
  -7   3  12      580.92      563.87     25.92 o 
  -6   3  12     2182.95     2094.94     72.16 o 
  -5   3  12      231.04      212.97     13.76 o 
  -4   3  12      756.68      732.44     45.07 o 
  -3   3  12      702.89      714.89     47.52 o 
  -2   3  12       77.15       68.12      8.81 o 
  -1   3  12     1186.05     1185.68     35.40 o 
   0   3  12       22.36       24.00      4.59 o 
   1   3  12     1274.24     1294.34     38.90 o 
   2   3  12      148.41      131.38     12.26 o 
   3   3  12     1438.48     1401.72     70.41 o 
  -9   4  12     1464.55     1480.45    132.55 o 
  -8   4  12      131.69      128.47     29.25 o 
  -7   4  12     1135.36     1152.23     57.79 o 
  -6   4  12      738.56      703.98     36.78 o 
  -5   4  12      692.27      600.38     27.34 o 
  -4   4  12     1807.98     1716.04     61.69 o 
  -3   4  12       55.06       56.27      8.33 o 
  -2   4  12      981.00      951.46     38.89 o 
  -1   4  12        1.17        1.09      2.58 o 
   0   4  12     1741.03     1750.79     50.09 o 
   1   4  12       27.95       24.92      6.36 o 
   2   4  12      765.59      813.38     47.33 o 
  -9   5  12      526.05      547.18     32.65 o 
  -8   5  12      364.99      374.62     20.64 o 
  -7   5  12     1056.05     1023.22     60.05 o 
  -6   5  12      394.34      374.68     20.48 o 
  -5   5  12     1902.71     1799.09     64.90 o 
  -4   5  12      146.08      118.23     11.42 o 
  -3   5  12     1443.63     1397.23     53.45 o 
  -2   5  12       21.55       17.17      4.19 o 
  -1   5  12     1584.09     1546.58     45.81 o 
   0   5  12        2.83        6.57      3.21 o 
   1   5  12      670.10      681.92     31.60 o 
  -9   6  12      416.54      419.34     29.46 o 
  -8   6  12     1001.64      988.55     80.16 o 
  -7   6  12       66.18       54.30      8.60 o 
  -6   6  12      766.51      718.77     32.58 o 
  -5   6  12       34.16       29.90      6.80 o 
  -4   6  12     2212.17     2174.00     77.62 o 
  -3   6  12       19.75       17.25      5.71 o 
  -2   6  12     1290.46     1316.33     66.96 o 
  -1   6  12       66.39       67.65      7.86 o 
   0   6  12      396.63      367.20     17.36 o 
  -8   7  12        2.60        3.26      3.72 o 
  -7   7  12      597.88      601.53     29.17 o 
  -6   7  12       58.59       59.66      9.25 o 
  -5   7  12     1807.21     1779.37    119.56 o 
  -4   7  12       27.60       18.24      6.20 o 
  -3   7  12     1040.80     1118.71     47.00 o 
  -2   7  12       57.14       56.65      7.36 o 
  -6   8  12      915.20      893.16     59.37 o 
  -5   8  12      110.68      115.00     20.17 o 
  -4   8  12      487.17      557.48     44.20 o 
  -1  -9  13       53.58       44.61      7.81 o 
   0  -9  13     1767.44     1813.96     63.45 o 
   1  -9  13      138.46      146.10     12.49 o 
   2  -9  13     1525.26     1561.72     56.20 o 
   3  -9  13       30.18       28.88      9.44 o 
  -3  -8  13     1550.64     1600.24     81.75 o 
  -2  -8  13       18.06       16.16      5.32 o 
  -1  -8  13     1851.70     1821.12     63.10 o 
   0  -8  13       43.68       52.17      8.81 o 
   1  -8  13     1906.09     1898.92     64.28 o 
   2  -8  13       13.24       13.08      4.47 o 
   3  -8  13      825.23      762.40     46.61 o 
   4  -8  13      111.73      111.37     17.44 o 
  -4  -7  13     1421.31     1442.39     74.61 o 
  -3  -7  13        7.50        2.38      3.53 o 
  -2  -7  13     1263.53     1252.13     46.53 o 
  -1  -7  13       11.04       14.15      4.72 o 
   0  -7  13     1498.60     1550.48     54.00 o 
   1  -7  13      138.38      154.98     11.91 o 
   2  -7  13     1689.50     1778.49     71.59 o 
   3  -7  13       85.98       86.29     14.90 o 
   4  -7  13      963.81      906.08     46.09 o 
  -5  -6  13      838.61      886.04     51.71 o 
  -4  -6  13       61.26       50.21      7.85 o 
  -3  -6  13     1480.07     1498.36     52.97 o 
  -2  -6  13       15.17       17.71      5.19 o 
  -1  -6  13     1470.40     1527.67     52.83 o 
   0  -6  13      111.28      114.34      9.93 o 
   1  -6  13     1243.56     1259.89     50.88 o 
   2  -6  13      724.75      721.10     42.96 o 
   4  -6  13      484.98      493.29     29.65 o 
  -6  -5  13      947.45     1006.54     55.92 o 
  -5  -5  13      203.79      213.70     14.32 o 
  -4  -5  13      776.02      764.74     31.45 o 
  -3  -5  13       19.69       19.45      4.97 o 
  -2  -5  13      801.98      877.26     34.01 o 
  -1  -5  13       70.87       78.11      8.55 o 
   0  -5  13     1292.76     1366.00     49.16 o 
   1  -5  13     1243.22     1315.91     85.99 o 
   3  -5  13     1080.23      988.38     48.48 o 
   4  -5  13      426.66      399.91     26.01 o 
   5  -5  13     1263.85     1224.30     59.62 o 
  -6  -4  13       28.66       29.59      5.06 o 
  -5  -4  13     2041.09     2065.75     57.46 o 
  -4  -4  13       45.08       50.29      6.16 o 
  -3  -4  13      863.15      905.54     29.24 o 
  -2  -4  13      407.88      425.71     16.98 o 
  -1  -4  13      852.46      957.30     29.86 o 
   0  -4  13      793.12      880.72     34.17 o 
   1  -4  13      404.19      482.46     21.20 o 
   2  -4  13     1317.22     1452.62     79.54 o 
   3  -4  13      448.14      445.34     21.19 o 
   4  -4  13     1957.81     1924.98     65.28 o 
  -7  -3  13        6.50        9.77      3.64 o 
  -6  -3  13     1890.37     2009.50     56.01 o 
  -5  -3  13      247.17      261.29     15.83 o 
  -4  -3  13     1344.64     1451.83     59.10 o 
  -3  -3  13      306.16      320.39     17.45 o 
  -2  -3  13     1328.64     1413.44     40.62 o 
  -1  -3  13     1107.22     1296.33     46.98 o 
   0  -3  13      124.69      148.24     10.14 o 
   1  -3  13      917.85     1045.32     38.61 o 
   2  -3  13      399.69      380.22     19.00 o 
   3  -3  13     1767.84     1812.31     61.84 o 
   4  -3  13       46.85       40.56      7.29 o 
  -7  -2  13      968.39      989.92     53.46 o 
  -6  -2  13      237.44      241.10     12.20 o 
  -5  -2  13     1251.72     1299.57     38.33 o 
  -4  -2  13      353.23      372.07     17.97 o 
  -3  -2  13     1235.33     1405.37     50.63 o 
  -2  -2  13     1877.97     2161.53    129.99 o 
  -1  -2  13      617.11      680.87     27.94 o 
   0  -2  13      551.46      626.30     25.79 o 
   1  -2  13      461.89      515.08     22.46 o 
   2  -2  13      913.47      958.90     41.90 o 
   3  -2  13       63.03       71.57      9.00 o 
   4  -2  13      731.67      742.71     31.51 o 
  -8  -1  13      393.84      412.40     16.48 o 
  -7  -1  13       15.63       14.35      4.90 o 
  -6  -1  13     1369.42     1380.31     55.08 o 
  -5  -1  13      985.54     1074.70     41.20 o 
  -4  -1  13      580.66      669.38     77.80 o 
  -3  -1  13      570.41      688.25     39.85 o 
  -2  -1  13      887.30      990.97     37.95 o 
  -1  -1  13     1247.91     1336.75     48.00 o 
   0  -1  13        4.36        6.26      3.29 o 
   1  -1  13      717.26      719.69     23.11 o 
   2  -1  13        0.03        2.38      3.33 o 
   3  -1  13      797.04      771.40     32.34 o 
   4  -1  13       10.39       24.15      7.81 o 
  -8   0  13        4.73        4.18      2.60 o 
  -7   0  13      913.61      963.58     75.68 o 
  -6   0  13      758.54      808.14     77.56 o 
  -5   0  13      358.78      378.54     19.30 o 
  -4   0  13      493.39      546.76     56.12 o 
  -3   0  13      300.53      332.49     20.09 o 
  -2   0  13     1940.67     2104.72    119.59 o 
  -1   0  13        0.43        2.66      3.39 o 
   0   0  13     1685.12     1712.71     59.81 o 
   1   0  13      154.07      147.93      8.57 o 
   2   0  13     1376.04     1367.57     50.05 o 
   3   0  13      461.53      443.23     22.68 o 
  -8   1  13      936.40      993.47     55.74 o 
  -7   1  13      733.91      764.34     32.49 o 
  -6   1  13      437.54      440.82     27.55 o 
  -5   1  13     1097.84     1106.66     42.58 o 
  -4   1  13      282.69      315.09     17.37 o 
  -3   1  13     1701.05     1860.55     65.22 o 
  -2   1  13       43.34       43.53      6.95 o 
  -1   1  13     1179.92     1196.01     44.93 o 
   0   1  13      155.50      153.65     11.59 o 
   1   1  13     1689.27     1688.80     47.56 o 
   2   1  13       79.48       79.40     10.03 o 
   3   1  13      837.87      824.30     46.43 o 
  -8   2  13      912.21      935.78     41.98 o 
  -7   2  13      476.95      475.30     23.42 o 
  -6   2  13      638.30      651.86     28.99 o 
  -5   2  13      323.44      327.50     18.19 o 
  -4   2  13     2357.11     2525.77    115.44 o 
  -3   2  13       43.82       41.76      7.16 o 
  -2   2  13     1987.60     2061.93     71.80 o 
  -1   2  13      102.89      105.88     10.11 o 
   0   2  13     1005.82     1002.86     31.39 o 
   1   2  13      233.45      230.54     15.32 o 
   2   2  13      840.16      862.22     48.71 o 
  -8   3  13      125.34      127.72     11.66 o 
  -7   3  13     2151.72     2247.06     78.32 o 
  -6   3  13      267.84      255.33     16.07 o 
  -5   3  13     1059.08     1069.69     42.49 o 
  -4   3  13        1.98        0.87      3.53 o 
  -3   3  13     1242.17     1269.65     52.80 o 
  -2   3  13       55.39       71.12     12.81 o 
  -1   3  13      714.66      732.04     32.17 o 
   0   3  13      326.11      337.54     15.19 o 
   1   3  13      410.85      388.57     21.43 o 
  -8   4  13     1181.33     1231.33     81.30 o 
  -7   4  13        0.32       -3.09      3.09 o 
  -6   4  13     1087.19     1080.86     43.43 o 
  -5   4  13       62.71       58.25      8.55 o 
  -4   4  13     1091.96     1112.24     44.55 o 
  -3   4  13      291.39      287.82     17.86 o 
  -2   4  13     1146.95     1093.61     44.29 o 
  -1   4  13      323.32      315.71     19.22 o 
   0   4  13      771.09      744.83     26.52 o 
  -7   5  13     1011.26     1008.76     93.47 o 
  -6   5  13      168.52      135.87     12.50 o 
  -5   5  13      981.11      989.50     41.32 o 
  -4   5  13      119.15      114.90     11.73 o 
  -3   5  13      877.98      873.30     38.14 o 
  -2   5  13      446.72      457.02     24.75 o 
  -1   5  13      769.68      783.08     35.86 o 
  -7   6  13       90.15       99.91     19.07 o 
  -6   6  13      801.90      759.78     34.89 o 
  -5   6  13      408.11      375.77     27.37 o 
  -4   6  13     1207.53     1231.37     50.07 o 
  -3   6  13      702.11      686.68     33.25 o 
  -2   6  13      204.61      196.45     20.35 o 
  -1  -8  14      888.31      868.31     52.99 o 
   0  -8  14      250.65      248.82     20.90 o 
   1  -8  14      689.14      743.23     31.12 o 
  -2  -7  14      540.02      555.96     26.13 o 
  -1  -7  14      660.76      707.99     30.42 o 
   0  -7  14      888.07      939.77     36.68 o 
   1  -7  14      535.18      574.01     25.20 o 
   2  -7  14      394.65      351.85     28.37 o 
  -4  -6  14      463.01      509.24     36.19 o 
  -3  -6  14     1628.99     1765.83     60.93 o 
  -2  -6  14      572.37      579.93     26.08 o 
  -1  -6  14      395.03      386.90     19.60 o 
   0  -6  14      808.14      845.33     33.01 o 
   1  -6  14       23.68       40.50      7.99 o 
  -5  -5  14      119.10      123.72     18.53 o 
  -4  -5  14      981.29     1036.39     39.60 o 
  -3  -5  14      516.12      573.46     25.52 o 
  -2  -5  14      369.92      393.15     19.49 o 
  -1  -5  14     1046.19     1148.01     41.39 o 
   0  -5  14       53.81       69.39      9.81 o 
   1  -5  14     1966.16     2326.89    102.72 o 
  -5  -4  14      305.30      291.30     16.54 o 
  -4  -4  14      359.56      377.11     19.03 o 
  -3  -4  14       54.93       53.83      6.35 o 
  -2  -4  14     1198.26     1301.45     48.41 o 
  -1  -4  14      107.93      135.00     10.84 o 
   0  -4  14     1316.65     1519.05     53.82 o 
   1  -4  14      100.88      101.70      8.78 o 
   2  -4  14      900.85     1051.12     63.20 o 
   3  -4  14       19.98       25.79     10.17 o 
  -6  -3  14      238.25      239.33     16.55 o 
  -5  -3  14      498.26      498.28     19.51 o 
  -4  -3  14      284.68      335.09     41.90 o 
  -3  -3  14     1315.18     1545.01     55.71 o 
  -2  -3  14       11.31       13.11      4.51 o 
  -1  -3  14     1225.96     1479.40     53.09 o 
   0  -3  14       16.52       27.83     11.08 o 
   1  -3  14     1693.54     1809.68     62.19 o 
   2  -3  14      273.82      265.02     26.18 o 
   3  -3  14      702.25      733.50     30.95 o 
  -6  -2  14     1098.86     1156.50     45.01 o 
  -5  -2  14      312.08      370.32     19.65 o 
  -4  -2  14     1156.79     1332.93     82.22 o 
  -3  -2  14       15.40       22.95      5.44 o 
  -2  -2  14     1560.82     1772.23     62.20 o 
  -1  -2  14        1.74        0.27      5.27 o 
   0  -2  14      983.31     1145.62     42.46 o 
   1  -2  14       21.15       20.37      4.80 o 
   2  -2  14      529.37      563.95     40.75 o 
   3  -2  14      266.32      261.68     16.11 o 
  -7  -1  14     1049.46     1070.09     67.60 o 
  -6  -1  14      321.99      347.63     31.54 o 
  -5  -1  14     2076.40     2230.63     87.77 o 
  -4  -1  14       78.20       79.48      8.75 o 
  -3  -1  14     1792.36     1948.51     68.24 o 
  -2  -1  14       58.26       66.01      8.06 o 
  -1  -1  14      983.64     1138.09     42.72 o 
   0  -1  14      184.88      196.14     12.54 o 
   1  -1  14      551.22      538.53     40.39 o 
   2  -1  14      685.40      622.82     44.23 o 
  -7   0  14       56.90       48.11      7.81 o 
  -6   0  14     2080.71     2258.83    138.49 o 
  -5   0  14       12.45       12.96      4.97 o 
  -4   0  14      566.75      630.77     27.97 o 
  -3   0  14       22.65       28.93      7.26 o 
  -2   0  14     1955.15     2067.38     71.58 o 
  -1   0  14      373.13      390.32     19.87 o 
   0   0  14      638.02      671.59     31.12 o 
   1   0  14      336.93      314.53     29.09 o 
   2   0  14      232.56      218.87     20.72 o 
  -7   1  14     1323.50     1330.56     79.51 o 
  -6   1  14       63.29       58.76     10.72 o 
  -5   1  14     1449.57     1611.66     58.85 o 
  -4   1  14      221.97      240.94     15.15 o 
  -3   1  14     1048.58     1137.55     45.74 o 
  -2   1  14      916.47      923.37     37.51 o 
  -1   1  14      520.25      540.49     28.74 o 
   0   1  14     1116.55     1176.57     45.26 o 
   1   1  14      783.13      778.67     52.43 o 
  -7   2  14        5.32        0.60      3.79 o 
  -6   2  14      796.25      823.61     35.35 o 
  -5   2  14      891.91      964.92     58.65 o 
  -4   2  14      750.77      775.97     33.64 o 
  -3   2  14      984.56     1071.53     42.94 o 
  -2   2  14      839.74      857.81     40.61 o 
  -1   2  14      997.02     1022.03     41.18 o 
   0   2  14      680.74      701.84     47.78 o 
  -6   3  14      449.81      440.71     23.42 o 
  -5   3  14      503.38      497.17     25.34 o 
  -4   3  14      921.67      966.38     40.22 o 
  -3   3  14      469.57      492.76     24.91 o 
  -2   3  14      512.80      508.17     25.65 o 
  -1   3  14       81.38       88.45     12.08 o 
   0   3  14     1040.72     1109.22     59.03 o 
  -6   4  14      291.98      280.30     29.63 o 
  -5   4  14      272.88      294.06     18.52 o 
  -4   4  14      284.79      290.52     18.47 o 
  -3   4  14      765.43      756.17     34.36 o 
  -2   4  14      195.97      193.17     15.06 o 
  -1  -6  15        3.34        0.36      4.18 o 
   0  -6  15     1116.89     1284.62     62.51 o 
  -2  -5  15       17.81       18.34      6.54 o 
  -1  -5  15      879.28     1047.88     52.63 o 
   0  -5  15      358.92      435.08     26.00 o 
  -3  -4  15       44.11       44.68      8.54 o 
  -2  -4  15     1035.38     1218.97     59.58 o 
  -1  -4  15      255.42      313.35     20.72 o 
   0  -4  15      727.55      852.44     42.96 o 
  -4  -3  15       82.77       92.28     18.89 o 
  -3  -3  15      986.97     1163.97     44.78 o 
  -2  -3  15      208.73      251.29     15.06 o 
  -1  -3  15      816.09      958.78     37.90 o 
   0  -3  15      372.20      390.23     19.51 o 
   1  -3  15      382.87      436.75     35.82 o 
  -5  -2  15      274.04      286.65     30.17 o 
  -4  -2  15     1239.56     1443.69     67.92 o 
  -3  -2  15      735.68      828.75     36.77 o 
  -2  -2  15      679.38      716.25     30.43 o 
  -1  -2  15      250.76      272.43     15.71 o 
   0  -2  15      539.44      587.91     26.14 o 
   1  -2  15      942.12      969.38     61.57 o 
  -5  -1  15     1255.40     1303.27     79.49 o 
  -4  -1  15      363.44      395.35     20.82 o 
  -3  -1  15     1049.26     1190.50     45.75 o 
  -2  -1  15      733.60      827.38     34.40 o 
  -1  -1  15      234.71      249.94     15.15 o 
   0  -1  15      959.41     1023.91     40.09 o 
  -5   0  15      417.31      426.44     37.46 o 
  -4   0  15      428.70      491.75     25.28 o 
  -3   0  15     1231.47     1384.40     51.85 o 
  -2   0  15      256.46      282.82     16.74 o 
  -1   0  15      984.72     1076.30     42.33 o 
   0   0  15        2.35       -0.31      9.72 o 
  -5   1  15      163.60      173.35     23.26 o 
  -4   1  15      547.81      641.92     29.56 o 
  -3   1  15       62.67       53.95      8.44 o 
  -2   1  15     1359.37     1451.91     54.40 o 
  -1   1  15      123.20      122.43     11.36 o 
  -4   2  15       21.43       12.35     10.35 o 
  -3   2  15     1131.77     1301.94     50.78 o 
  -2   2  15        1.03        2.00      4.54 o 
                                                 
